# Supplementary material for: 2-Acetyl­pyridinium bromanilate
Source: Acta Crystallogr Sect E Struct Rep Online. 2009 May 7;65(Pt 6):o1218. doi: 10.1107/S1600536809016456 (PMC2969770; doi:10.1107/S1600536809016456)
Supplement: Supplementary file 1 [file e-65-o1218-sup1.cif]

##############################################################################
###                                                                        ###
###        Electronic paper (Acta Crystallographica Section E)             ###
###                                                                        ###
##############################################################################
#                                                                            #
# This CIF contains the data in a paper accepted for publication in Acta     #
# Crystallographica Section E. It conforms to the requirements of Notes      #
# for Authors for Section E, and has been peer reviewed under the auspices   #
# of the IUCr Commission on Journals.                                        #
#                                                                            #
# Full details of the Crystallographic Information File format               #
# are given in the paper "The Crystallographic Information File (CIF):       #
# a New Standard Archive File for Crystallography" by S. R. Hall, F. H.      #
# Allen and I. D. Brown [Acta Cryst. (1991), A47, 655-685].                  #
#                                                                            #
# The current version of the core CIF dictionary is obtainable from          #
# ftp://ftp.iucr.org/pub/cif_core.dic. The current version number is 2.4.    #
#                                                                            #
# Software is freely available for graphical display of the structure(s) in  #
# this CIF.  For information consult the CIF home page http://www.iucr.org/  #
# cif/home.html                                                              #
#                                                                            #
# This file may be used for bona fide research purposes within the           #
# scientific community so long as proper attribution is given to the journal # 
# article from which it was obtained.                                        #
#                                                                            #
##############################################################################
                                             
data_I
_audit_creation_method     'WinGX routine CIF_UPDATE'
_chemical_name_systematic
;
2-Acetylpyridinium bromanilate
;
_chemical_formula_moiety     'C7 H8 N O +, C6 H Br2 O4 -'
_chemical_formula_sum     'C13 H9 Br2 N O5'
_chemical_formula_iupac     'C7 H8 N O +, C6 H Br2 O4 -'
_chemical_formula_weight     419.03
_symmetry_cell_setting     monoclinic
_symmetry_space_group_name_H-M     'P 21/c'
_symmetry_space_group_name_Hall     '-P 2ybc'
loop_
    _symmetry_equiv_pos_as_xyz
    'x, y, z'
    '-x, y+1/2, -z+1/2'
    '-x, -y, -z'
    'x, -y-1/2, z-1/2'
_cell_length_a     9.1323(5)
_cell_length_b     13.3821(7)
_cell_length_c     12.2287(7)
_cell_angle_alpha     90
_cell_angle_beta     112.396(2)
_cell_angle_gamma     90
_cell_volume     1381.74(13)
_cell_formula_units_Z     4
_cell_measurement_reflns_used     13698
_cell_measurement_theta_min     6.09
_cell_measurement_theta_max     55.21
_cell_measurement_temperature     100(2)
_exptl_crystal_description     block
_exptl_crystal_colour     red
_exptl_crystal_size_max     0.25
_exptl_crystal_size_mid     0.2
_exptl_crystal_size_min     0.1
_exptl_crystal_density_diffrn     2.014
_exptl_crystal_density_method     'not measured'
_exptl_crystal_F_000     816
_exptl_absorpt_coefficient_mu     5.887
_exptl_absorpt_correction_type     empirical
_exptl_absorpt_process_details     '(CrystalClear; Rigaku/MSC, 2008)'
_exptl_absorpt_correction_T_min     0.561
_exptl_absorpt_correction_T_max     1.000
_diffrn_ambient_temperature     100(2)
_diffrn_radiation_type     MoK\a
_diffrn_radiation_wavelength     0.71073
_diffrn_radiation_monochromator     graphite
_diffrn_measurement_device_type
;
Rigaku R-AXIS RAPID IP
;
_diffrn_measurement_method     \w
_diffrn_reflns_number     17193
_diffrn_reflns_av_R_equivalents     0.036
_diffrn_reflns_theta_min     3.04
_diffrn_reflns_theta_max     27.48
_diffrn_reflns_theta_full     27.48
_diffrn_measured_fraction_theta_max     0.996
_diffrn_measured_fraction_theta_full     0.996
_diffrn_reflns_limit_h_min     -11
_diffrn_reflns_limit_h_max     11
_diffrn_reflns_limit_k_min     -17
_diffrn_reflns_limit_k_max     17
_diffrn_reflns_limit_l_min     -15
_diffrn_reflns_limit_l_max     15
_refine_special_details
;
Refinement of <i>F</i>^2^ against ALL reflections. The weighted <i>R</i>-factor
<i>wR</i> and goodness of fit <i>S</i> are based on <i>F</i>^2^, conventional
<i>R</i>-factors <i>R</i> are based on <i>F</i>, with <i>F</i> set to zero for
negative <i>F</i>^2^. The threshold expression of <i>F</i>^2^ >
2\s(<i>F</i>^2^) is used only for calculating <i>R</i>-factors(gt) <i>etc</i>.
and is not relevant to the choice of reflections for refinement.
<i>R</i>-factors based on <i>F</i>^2^ are statistically about twice as large
as those based on <i>F</i>, and <i>R</i>- factors based on ALL data will be
even larger. The isotropic displacement parameters for the hydrogen atoms
involved in hydrogenbonds are refined freely. All other hydrogen atoms are
refined against the atoms to which they are bonded.
;
_reflns_number_total     3156
_reflns_number_gt     2793
_reflns_threshold_expression     I>2\s(I)
_refine_ls_structure_factor_coef     Fsqd
_refine_ls_matrix_type     full
_refine_ls_R_factor_all     0.0268
_refine_ls_R_factor_gt     0.0216
_refine_ls_wR_factor_ref     0.0499
_refine_ls_goodness_of_fit_ref     1.04
_refine_ls_restrained_S_all     1.04
_refine_ls_number_reflns     3156
_refine_ls_number_parameters     219
_refine_ls_number_restraints     0
_refine_ls_hydrogen_treatment     mixed
_refine_ls_weighting_scheme     calc
_refine_ls_weighting_details
         'calc w=1/[\s^2^(Fo^2^)+(0.0229P)^2^+0.7894P] where P=(Fo^2^+2Fc^2^)/3'
_atom_sites_solution_hydrogens     difmap
_atom_sites_solution_primary     direct
_atom_sites_solution_secondary     difmap
_refine_ls_shift/su_max     0.001
_refine_ls_shift/su_mean     0
_refine_diff_density_max     0.427
_refine_diff_density_min     -0.307
_refine_ls_extinction_method     none
loop_
    _atom_type_symbol
    _atom_type_description
    _atom_type_scat_dispersion_real
    _atom_type_scat_dispersion_imag
    _atom_type_scat_source
    C C 0.0033 0.0016 'International Tables Vol C Tables 4.2.6.8 and 6.1.1.4'
    H H 0 0 'International Tables Vol C Tables 4.2.6.8 and 6.1.1.4'
    Br Br -0.2901 2.4595 'International Tables Vol C Tables 4.2.6.8 and 6.1.1.4'
    N N 0.0061 0.0033 'International Tables Vol C Tables 4.2.6.8 and 6.1.1.4'
    O O 0.0106 0.006 'International Tables Vol C Tables 4.2.6.8 and 6.1.1.4'
_computing_data_collection     'CrystalClear (Rigaku/MSC, 2008)'
_computing_cell_refinement     'CrystalClear (Rigaku/MSC, 2008)'
_computing_data_reduction     'CrystalClear (Rigaku/MSC, 2008)'
_computing_structure_solution     'SHELXS97 (Sheldrick, 2008)'
_computing_structure_refinement     'SHELXL97 (Sheldrick, 2008)'
_computing_molecular_graphics
            'ORTEP-3 (Farrugia, 1997) and Mercury (Macrae <i>et al.</i>,  2006)'
_computing_publication_material     'WinGX (Farrugia, 1999)'
loop_
    _atom_site_type_symbol
    _atom_site_label
    _atom_site_fract_x
    _atom_site_fract_y
    _atom_site_fract_z
    _atom_site_U_iso_or_equiv
    _atom_site_adp_type
    _atom_site_calc_flag
    _atom_site_refinement_flags
    _atom_site_occupancy
    _atom_site_disorder_assembly
    _atom_site_disorder_group
    H H6 0.611(3) 0.307(2) 0.195(3) 0.041(8) Uiso d . 1 . .
    O O5 0.50649(17) 0.44777(11) 0.25644(13) 0.0201(3) Uani d . 1 . .
    N N1 0.5396(2) 0.29814(12) 0.11977(16) 0.0152(3) Uani d . 1 . .
    C C12 0.4282(2) 0.45501(15) 0.15172(18) 0.0160(4) Uani d . 1 . .
    C C11 0.5549(2) 0.22016(16) 0.05849(19) 0.0200(4) Uani d . 1 . .
    H H5 0.637(3) 0.1735(18) 0.102(2) 0.024 Uiso d . 1 . .
    C C8 0.3294(2) 0.36207(16) -0.04572(18) 0.0173(4) Uani d . 1 . .
    H H2 0.263(3) 0.4122(18) -0.076(2) 0.021 Uiso d . 1 . .
    C C10 0.4555(3) 0.20854(17) -0.0595(2) 0.0223(5) Uani d . 1 . .
    H H4 0.468(3) 0.156(2) -0.099(2) 0.027 Uiso d . 1 . .
    C C7 0.4298(2) 0.37017(14) 0.07151(17) 0.0145(4) Uani d . 1 . .
    C C9 0.3417(3) 0.28035(17) -0.11190(19) 0.0217(4) Uani d . 1 . .
    H H3 0.274(3) 0.2759(19) -0.195(2) 0.026 Uiso d . 1 . .
    C C13 0.3272(3) 0.54328(17) 0.0970(2) 0.0232(5) Uani d . 1 . .
    H H9 0.351(3) 0.595(2) 0.152(2) 0.028 Uiso d . 1 . .
    H H7 0.340(3) 0.5618(19) 0.027(2) 0.028 Uiso d . 1 . .
    H H8 0.222(3) 0.5245(19) 0.076(2) 0.028 Uiso d . 1 . .
    H H1 0.663(4) 0.511(2) 0.426(3) 0.050(10) Uiso d . 1 . .
    Br Br1 0.92699(2) 0.416206(15) 0.738904(17) 0.01764(6) Uani d . 1 . .
    Br Br2 0.98903(2) 0.811177(15) 0.427719(17) 0.01869(6) Uani d . 1 . .
    O O1 1.19471(16) 0.56928(11) 0.79086(12) 0.0180(3) Uani d . 1 . .
    O O2 1.22536(16) 0.73058(10) 0.67034(12) 0.0186(3) Uani d . 1 . .
    O O3 0.73311(16) 0.64428(11) 0.37219(12) 0.0198(3) Uani d . 1 . .
    C C5 0.9790(2) 0.69726(14) 0.51628(17) 0.0150(4) Uani d . 1 . .
    O O4 0.70848(17) 0.48853(11) 0.48976(14) 0.0197(3) Uani d . 1 . .
    C C1 0.8359(2) 0.54445(15) 0.54043(18) 0.0152(4) Uani d . 1 . .
    C C6 0.8462(2) 0.63450(15) 0.46801(17) 0.0149(4) Uani d . 1 . .
    C C4 1.1029(2) 0.67882(14) 0.62391(18) 0.0139(4) Uani d . 1 . .
    C C3 1.0879(2) 0.58650(14) 0.69581(17) 0.0143(4) Uani d . 1 . .
    C C2 0.9474(2) 0.52459(14) 0.64757(17) 0.0145(4) Uani d . 1 . .
loop_
    _atom_site_aniso_label
    _atom_site_aniso_U_11
    _atom_site_aniso_U_22
    _atom_site_aniso_U_33
    _atom_site_aniso_U_12
    _atom_site_aniso_U_13
    _atom_site_aniso_U_23
    O5 0.0225(8) 0.0205(7) 0.0161(7) -0.0024(6) 0.0059(6) -0.0021(6)
    N1 0.0126(8) 0.0165(8) 0.0135(8) 0.0001(6) 0.0014(7) 0.0008(7)
    C12 0.0157(10) 0.0161(10) 0.0184(10) -0.0023(7) 0.0088(8) 0.0005(8)
    C11 0.0178(10) 0.0179(10) 0.0219(11) 0.0044(8) 0.0048(9) 0.0002(8)
    C8 0.0129(10) 0.0206(10) 0.0158(10) 0.0007(8) 0.0024(8) 0.0035(8)
    C10 0.0277(12) 0.0212(11) 0.0185(11) 0.0005(9) 0.0093(9) -0.0056(9)
    C7 0.0138(9) 0.0143(9) 0.0158(10) -0.0004(7) 0.0062(8) 0.0011(8)
    C9 0.0242(11) 0.0246(11) 0.0137(10) -0.0027(9) 0.0045(9) -0.0002(8)
    C13 0.0271(12) 0.0209(11) 0.0249(12) 0.0057(9) 0.0135(10) 0.0023(9)
    Br1 0.01649(11) 0.01824(11) 0.01617(11) -0.00241(7) 0.00395(8) 0.00493(7)
    Br2 0.02145(12) 0.01616(11) 0.01540(11) -0.00364(7) 0.00360(9) 0.00339(7)
    O1 0.0164(7) 0.0188(7) 0.0144(7) -0.0007(5) 0.0011(6) 0.0018(6)
    O2 0.0172(7) 0.0158(7) 0.0185(7) -0.0026(5) 0.0020(6) 0.0016(6)
    O3 0.0182(7) 0.0229(8) 0.0137(7) -0.0020(6) 0.0008(6) 0.0032(6)
    C5 0.0184(10) 0.0128(9) 0.0129(9) -0.0001(7) 0.0051(8) 0.0021(7)
    O4 0.0168(8) 0.0208(8) 0.0154(7) -0.0058(6) -0.0008(6) 0.0026(6)
    C1 0.0155(10) 0.0153(9) 0.0154(10) -0.0005(7) 0.0065(8) -0.0014(8)
    C6 0.0156(10) 0.0165(10) 0.0127(9) 0.0016(7) 0.0057(8) 0.0005(8)
    C4 0.0147(10) 0.0122(9) 0.0152(10) 0.0003(7) 0.0061(8) -0.0013(7)
    C3 0.0164(10) 0.0136(9) 0.0145(10) 0.0013(7) 0.0077(8) -0.0015(7)
    C2 0.0167(10) 0.0130(9) 0.0151(9) -0.0001(7) 0.0075(8) 0.0012(7)
_geom_special_details
;
All s.u.'s (except the s.u. in the dihedral angle between two l.s. planes) are
estimated using the full covariance matrix. The cell s.u.'s are taken into
account individually in the estimation of s.u.'s in distances, angles and
torsion angles; correlations between s.u.'s in cell parameters are only used
when they are defined by crystal symmetry. An approximate (isotropic)
treatment of cell s.u.'s is used for estimating s.u.'s involving l.s. planes.
;
loop_
    _geom_bond_atom_site_label_1
    _geom_bond_atom_site_label_2
    _geom_bond_site_symmetry_2
    _geom_bond_distance
    _geom_bond_publ_flag
    O5 C12 . 1.209(2) ?
    N1 C11 . 1.323(3) ?
    N1 C7 . 1.353(2) ?
    N1 H6 . 0.91(3) ?
    C12 C13 . 1.491(3) ?
    C12 C7 . 1.504(3) ?
    C11 C10 . 1.390(3) ?
    C11 H5 . 0.96(3) ?
    C8 C7 . 1.381(3) ?
    C8 C9 . 1.390(3) ?
    C8 H2 . 0.89(2) ?
    C10 C9 . 1.381(3) ?
    C10 H4 . 0.88(3) ?
    C9 H3 . 0.97(3) ?
    C13 H9 . 0.93(3) ?
    C13 H7 . 0.94(3) ?
    C13 H8 . 0.93(3) ?
    Br1 C2 . 1.8826(19) ?
    Br2 C5 . 1.8922(19) ?
    O1 C3 . 1.221(2) ?
    O2 C4 . 1.253(2) ?
    O3 C6 . 1.239(2) ?
    C5 C4 . 1.392(3) ?
    C5 C6 . 1.407(3) ?
    O4 C1 . 1.322(2) ?
    O4 H1 . 0.79(3) ?
    C1 C2 . 1.344(3) ?
    C1 C6 . 1.520(3) ?
    C4 C3 . 1.552(3) ?
    C3 C2 . 1.451(3) ?
loop_
    _geom_angle_atom_site_label_1
    _geom_angle_atom_site_label_2
    _geom_angle_atom_site_label_3
    _geom_angle_site_symmetry_1
    _geom_angle_site_symmetry_3
    _geom_angle
    _geom_angle_publ_flag
    C11 N1 C7 . . 122.38(18) ?
    C11 N1 H6 . . 119.2(18) ?
    C7 N1 H6 . . 118.2(18) ?
    O5 C12 C13 . . 123.61(19) ?
    O5 C12 C7 . . 118.77(18) ?
    C13 C12 C7 . . 117.62(18) ?
    N1 C11 C10 . . 120.53(19) ?
    N1 C11 H5 . . 115.3(15) ?
    C10 C11 H5 . . 124.2(15) ?
    C7 C8 C9 . . 119.83(19) ?
    C7 C8 H2 . . 117.2(16) ?
    C9 C8 H2 . . 122.9(16) ?
    C9 C10 C11 . . 118.8(2) ?
    C9 C10 H4 . . 122.0(16) ?
    C11 C10 H4 . . 119.1(16) ?
    N1 C7 C8 . . 119.03(18) ?
    N1 C7 C12 . . 116.30(17) ?
    C8 C7 C12 . . 124.67(18) ?
    C10 C9 C8 . . 119.39(19) ?
    C10 C9 H3 . . 120.6(15) ?
    C8 C9 H3 . . 119.9(15) ?
    C12 C13 H9 . . 109.4(16) ?
    C12 C13 H7 . . 110.4(16) ?
    H9 C13 H7 . . 112(2) ?
    C12 C13 H8 . . 107.8(16) ?
    H9 C13 H8 . . 110(2) ?
    H7 C13 H8 . . 107(2) ?
    C4 C5 C6 . . 123.42(18) ?
    C4 C5 Br2 . . 119.00(14) ?
    C6 C5 Br2 . . 117.57(14) ?
    C1 O4 H1 . . 107(2) ?
    O4 C1 C2 . . 123.31(19) ?
    O4 C1 C6 . . 114.51(17) ?
    C2 C1 C6 . . 122.18(17) ?
    O3 C6 C5 . . 127.49(19) ?
    O3 C6 C1 . . 114.86(17) ?
    C5 C6 C1 . . 117.65(17) ?
    O2 C4 C5 . . 126.44(18) ?
    O2 C4 C3 . . 116.07(17) ?
    C5 C4 C3 . . 117.48(17) ?
    O1 C3 C2 . . 122.78(18) ?
    O1 C3 C4 . . 118.58(17) ?
    C2 C3 C4 . . 118.64(17) ?
    C1 C2 C3 . . 120.51(18) ?
    C1 C2 Br1 . . 121.41(15) ?
    C3 C2 Br1 . . 118.08(14) ?
loop_
    _geom_hbond_atom_site_label_D
    _geom_hbond_atom_site_label_H
    _geom_hbond_atom_site_label_A
    _geom_hbond_site_symmetry_A
    _geom_hbond_distance_DH
    _geom_hbond_distance_HA
    _geom_hbond_distance_DA
    _geom_hbond_angle_DHA
    O4 H1 O5 . 0.78(3) 2.20(3) 2.798(2) 134(3)
    N1 H6 O2 3_766 0.91(3) 1.83(3) 2.673(2) 154(3)
data_global
_journal_date_recd_electronic     2009-04-08
_journal_date_accepted     2009-05-01
_journal_name_full     'Acta Crystallographica, Section E'
_journal_year     2009
_journal_volume     65
_journal_issue      6
_journal_page_first     o1218
_journal_page_last     o1218
_journal_paper_category     QO
_journal_coeditor_code     HB2948
_publ_contact_author_name     'Thomas, Lynne H'
_publ_contact_author_address
;
Department of Chemistry
University of Glasgow
Glasgow G12 8QQ
Scotland UK
;
_publ_contact_author_email     'lynnet@chem.gla.ac.uk'
_publ_contact_author_fax     '44(141)3304888'
_publ_contact_author_phone     '44(141)3308262'
_publ_section_title
;
2-Acetylpyridinium bromanilate
;
loop_
    _publ_author_name
    _publ_author_footnote
    _publ_author_address
    'Thomas, Lynne H.'
;
?
;
;
WestCHEM,
Department of Chemistry,
University of Glasgow,
University Avenue,
Glasgow G12 8QQ
Scotland
;
    'Boyle, Bryan' .
;
WestCHEM,
Department of Chemistry,
University of Glasgow,
University Avenue,
Glasgow G12 8QQ
Scotland
;
    'Clive, Lesley A.' .
;
Department of Chemistry,
University of Glasgow,
University Avenue,
Glasgow G12 8QQ
Scotland
;
    'Collins, Anna' .
;
WestCHEM,
Department of Chemistry,
University of Glasgow,
University Avenue,
Glasgow G12 8QQ
Scotland
;
    'Currie, Lynsey D.' .
;
WestCHEM,
Department of Chemistry,
University of Glasgow,
University Avenue,
Glasgow G12 8QQ
Scotland
;
    'Gogol, Malgorzata' .
;
Department of Chemistry,
University of Glasgow,
University Avenue,
Glasgow G12 8QQ
Scotland
;
    'Hastings, Claire' .
;
Department of Chemistry,
University of Glasgow,
University Avenue,
Glasgow G12 8QQ
Scotland
;
    'Jones, Andrew O. F.' .
;
WestCHEM,
Department of Chemistry,
University of Glasgow,
University Avenue,
Glasgow G12 8QQ
Scotland
;
    'Kennedy, Jennifer L.' .
;
Department of Chemistry,
University of Glasgow,
University Avenue,
Glasgow G12 8QQ
Scotland
;
    'Kerr, Graham B.' .
;
Department of Chemistry,
University of Glasgow,
University Avenue,
Glasgow G12 8QQ
Scotland
;
    'Kidd, Alastair' .
;
Department of Chemistry,
University of Glasgow,
University Avenue,
Glasgow G12 8QQ
Scotland
;
    'Lawton, Lorreta M.' .
;
WestCHEM,
Department of Chemistry,
University of Glasgow,
University Avenue,
Glasgow G12 8QQ
Scotland
;
    'Macintyre, Susan J.' .
;
Department of Chemistry,
University of Glasgow,
University Avenue,
Glasgow G12 8QQ
Scotland
;
    'MacLean, Niall M.' .
;
Department of Chemistry,
University of Glasgow,
University Avenue,
Glasgow G12 8QQ
Scotland
;
    'Martin, Alan R. G.' .
;
Department of Chemistry,
University of Glasgow,
University Avenue,
Glasgow G12 8QQ
Scotland
;
    'McGonagle, Kate' .
;
Department of Chemistry,
University of Glasgow,
University Avenue,
Glasgow G12 8QQ
Scotland
;
    'Melrose, Samantha' .
;
WestCHEM,
Department of Chemistry,
University of Glasgow,
University Avenue,
Glasgow G12 8QQ
Scotland
;
    'Rew, Gaius A.' .
;
Department of Chemistry,
University of Glasgow,
University Avenue,
Glasgow G12 8QQ
Scotland
;
    'Robinson, Colin W.' .
;
WestCHEM,
Department of Chemistry,
University of Glasgow,
University Avenue,
Glasgow G12 8QQ
Scotland
;
    'Schmidtmann, Marc' .
;
WestCHEM,
Department of Chemistry,
University of Glasgow,
University Avenue,
Glasgow G12 8QQ
Scotland
;
    'Turnbull, Felicity B.' .
;
Department of Chemistry,
University of Glasgow,
University Avenue,
Glasgow G12 8QQ
Scotland
;
    'Williams, Lewis G.' .
;
WestCHEM,
Department of Chemistry,
University of Glasgow,
University Avenue,
Glasgow G12 8QQ
Scotland
;
    'Wiseman, Alan Y.' .
;
Department of Chemistry,
University of Glasgow,
University Avenue,
Glasgow G12 8QQ
Scotland
;
    'Wocial, Malgorzata H.' .
;
Department of Chemistry,
University of Glasgow,
University Avenue,
Glasgow G12 8QQ
Scotland
;
    'Wilson, Chick C.' .
;
WestCHEM,
Department of Chemistry,
University of Glasgow,
University Avenue,
Glasgow G12 8QQ
Scotland
;
