# Supplementary material for: 2-Acetyl­pyridinium bromanilate
Source: Acta Crystallogr Sect E Struct Rep Online. 2009 May 7;65(Pt 6):o1218. doi: 10.1107/S1600536809016456 (PMC2969770; doi:10.1107/S1600536809016456)
Supplement: Supplementary file 2 [file e-65-o1218-Isup2.hkl]

#
# h,k,l, Fc-squared, Fo-squared, sigma(Fo-squared) and status flag
#
data_I
_shelx_title ' BA_2AP in P 21/c'
_shelx_refln_list_code          4
_shelx_F_calc_maximum      298.25
_exptl_crystal_F_000       816.00
_reflns_d_resolution_high  0.7701
 
loop_
 _symmetry_equiv_pos_as_xyz
 'x, y, z'
 '-x, y+1/2, -z+1/2'
 '-x, -y, -z'
 'x, -y-1/2, z-1/2'
 
_cell_length_a     9.1323
_cell_length_b    13.3821
_cell_length_c    12.2287
_cell_angle_alpha  90.000
_cell_angle_beta  112.396
_cell_angle_gamma  90.000
 
_shelx_F_squared_multiplier     1.000
 
loop_
 _refln_index_h
 _refln_index_k
 _refln_index_l
 _refln_F_squared_calc
 _refln_F_squared_meas
 _refln_F_squared_sigma
 _refln_observed_status
   2   0   0    37545.05    38861.35    727.98 o
   3   0   0     9576.16    10058.52    154.15 o
   4   0   0    10495.14    10974.88    125.49 o
   5   0   0        9.39       45.93     24.70 o
   6   0   0       13.61       14.90      8.57 o
   7   0   0       20.57        1.16     19.47 o
   8   0   0      938.43     1005.53     85.94 o
   9   0   0      541.76      605.93     66.92 o
  10   0   0      182.50      211.57     46.67 o
   2   1   0     5321.31     5632.64     69.19 o
   3   1   0     1462.02     1318.31     20.80 o
   4   1   0       28.03       35.75      6.43 o
   5   1   0      516.52      558.04      9.16 o
   6   1   0       50.19       49.77      5.92 o
   7   1   0     1574.78     1524.67     52.54 o
   8   1   0     4577.21     4802.40    126.17 o
   9   1   0     2729.28     2999.45     94.22 o
  10   1   0     2041.74     2168.16     82.58 o
   0   2   0      516.09      523.52     11.36 o
   1   2   0       86.89      100.26      4.45 o
   2   2   0     5874.31     5791.44     42.46 o
   3   2   0     3547.09     3679.12     28.62 o
   4   2   0     7443.31     7986.97     85.37 o
   5   2   0    10198.28    10012.37     86.76 o
   6   2   0     4052.34     4101.11     45.23 o
   7   2   0     5019.25     4922.11     69.97 o
   8   2   0     4639.42     4535.11    193.14 o
   9   2   0     4672.57     4979.17    148.64 o
  10   2   0       64.94       64.64     28.21 o
   1   3   0     1700.73     1629.09     17.96 o
   2   3   0     9960.76     9838.24     86.71 o
   3   3   0    10131.50    10131.26     88.03 o
   4   3   0    18727.78    19634.34    231.31 o
   5   3   0     1999.13     1991.97     24.53 o
   6   3   0     2529.45     2535.77     38.83 o
   7   3   0      154.19      143.00     12.39 o
   8   3   0      889.68      852.82     31.03 o
   9   3   0     1314.37     1240.42     38.65 o
  10   3   0     1547.55     1684.28     86.50 o
   0   4   0      115.54      115.59     45.96 o
   1   4   0     5337.36     5167.66     56.39 o
   2   4   0      387.40      364.18      7.60 o
   3   4   0        0.94        7.29      4.26 o
   4   4   0     1791.90     1914.20     21.95 o
   5   4   0      924.80      898.34     15.63 o
   6   4   0     1627.49     1695.13     14.71 o
   7   4   0      669.25      684.31     27.50 o
   8   4   0      336.77      318.26     15.42 o
   9   4   0      371.38      335.87     20.71 o
  10   4   0       17.65       -2.32     23.61 o
   1   5   0     9854.20    10074.22    124.31 o
   2   5   0      851.66      787.74     10.96 o
   3   5   0       90.81       69.94      6.11 o
   4   5   0     1771.76     1722.96     18.01 o
   5   5   0     2374.41     2405.74     25.61 o
   6   5   0      242.64      253.24     12.49 o
   7   5   0      179.59      175.63     12.55 o
   8   5   0      128.85      118.37     11.21 o
   9   5   0      111.32       89.00     11.99 o
  10   5   0       37.51       47.21     44.70 o
   0   6   0      668.42      655.12     32.08 o
   1   6   0      295.73      271.81     10.85 o
   2   6   0       41.19       54.83      5.93 o
   3   6   0     5704.11     5858.67     62.63 o
   4   6   0     5056.36     4915.73     65.68 o
   5   6   0     4439.44     4196.38     43.05 o
   6   6   0     8760.59     8696.68     98.48 o
   7   6   0    12260.29    12428.60    162.71 o
   8   6   0     4897.58     5166.66     86.33 o
   9   6   0     1190.67     1245.81     73.49 o
  10   6   0      273.00      181.55     40.58 o
   1   7   0      435.79      419.32     12.47 o
   2   7   0     4665.04     4643.77     49.59 o
   3   7   0     3884.12     3737.09     43.55 o
   4   7   0     1992.14     1978.69     25.54 o
   5   7   0     4169.83     4011.80     46.86 o
   6   7   0     3148.96     3043.35     36.93 o
   7   7   0      554.61      546.94     18.04 o
   8   7   0      438.41      432.02     19.83 o
   9   7   0       21.06       23.64     14.70 o
  10   7   0        8.48       23.44     27.88 o
   0   8   0    21073.63    20348.23    475.13 o
   1   8   0    13675.25    13573.84    203.62 o
   2   8   0    20944.21    20721.13    302.60 o
   3   8   0     2507.10     2423.55     33.25 o
   4   8   0     3316.19     3317.84     45.50 o
   5   8   0     1503.64     1437.81     22.71 o
   6   8   0     1372.70     1437.10     26.46 o
   7   8   0       26.06       40.10     11.68 o
   8   8   0      387.41      362.00     33.34 o
   9   8   0      616.15      740.04     43.49 o
   1   9   0     3743.38     3733.28     66.37 o
   2   9   0     4033.01     3835.22     49.48 o
   3   9   0     6639.47     6600.02     90.38 o
   4   9   0     1224.92     1189.65     29.45 o
   5   9   0      897.84      914.07     25.43 o
   6   9   0       54.33       37.46     10.15 o
   7   9   0      386.58      413.44     15.99 o
   8   9   0     1701.71     1848.50     62.12 o
   9   9   0     2767.59     2904.01     98.32 o
   0  10   0     5674.28     5527.40    129.72 o
   1  10   0     9420.75     9130.72    151.85 o
   2  10   0     9539.97     9353.58    127.32 o
   3  10   0     5039.16     4917.24     70.62 o
   4  10   0     1624.37     1590.32     29.65 o
   5  10   0      297.66      316.17     16.72 o
   6  10   0        8.17       -0.22     10.94 o
   7  10   0       77.44       78.97     14.01 o
   8  10   0       28.03        4.53     21.65 o
   1  11   0      477.71      459.57     21.54 o
   2  11   0     1830.69     1861.03     44.02 o
   3  11   0     1947.13     1899.94     44.66 o
   4  11   0      634.48      649.06     27.31 o
   5  11   0      452.87      425.04     18.35 o
   6  11   0     1054.15     1072.08     34.51 o
   7  11   0       84.45       94.88     17.75 o
   8  11   0       51.22       69.15     23.16 o
   0  12   0      233.09      231.59     31.14 o
   1  12   0     5808.36     5588.63    102.36 o
   2  12   0       49.90       66.37     12.99 o
   3  12   0      171.47      155.35     16.89 o
   4  12   0      566.80      567.58     29.93 o
   5  12   0     1861.11     1856.60     39.59 o
   6  12   0     3470.08     3465.67     68.32 o
   7  12   0     3120.67     3236.84     78.99 o
   1  13   0     1069.73     1031.38     42.42 o
   2  13   0      239.84      229.94     17.97 o
   3  13   0      575.19      572.50     24.39 o
   4  13   0      585.77      586.33     30.00 o
   5  13   0       18.82       29.16     14.29 o
   6  13   0      137.53      129.08     21.36 o
   7  13   0      161.57      167.79     20.20 o
   0  14   0      153.04      176.76     43.35 o
   1  14   0      642.18      649.65     31.70 o
   2  14   0      699.20      672.09     35.36 o
   3  14   0      690.90      642.30     40.06 o
   4  14   0      461.79      458.67     28.22 o
   5  14   0     1162.18     1151.06     38.02 o
   6  14   0      921.42      876.83     40.06 o
   1  15   0      477.48      476.88     26.79 o
   2  15   0     1721.61     1697.32     56.61 o
   3  15   0     2468.68     2421.46     59.21 o
   4  15   0      943.55      907.55     38.01 o
   5  15   0     1934.94     1933.84     58.03 o
   0  16   0      325.97      286.89     94.24 o
   1  16   0      511.47      522.44     39.34 o
   2  16   0      630.12      647.30     32.19 o
   3  16   0      624.15      622.86     38.81 o
   4  16   0     1284.57     1231.55     53.96 o
   1  17   0       33.03       22.56     21.69 o
   2  17   0      124.05      122.31     25.37 o
 -11   1   1     1249.50     1285.69     77.70 o
 -10   1   1      118.68      109.39     28.75 o
  -9   1   1       54.50       63.27     36.43 o
  -8   1   1       11.56       22.88      9.23 o
  -7   1   1      238.76      239.94      9.17 o
  -6   1   1     3499.56     3464.88     34.57 o
  -5   1   1    12270.04    12733.22    126.40 o
  -4   1   1    11977.66    12014.36    115.06 o
  -3   1   1    31444.27    32642.31    425.11 o
  -2   1   1     9922.42    10174.67     89.92 o
   1   1   1     2293.34     2158.28     26.24 o
   2   1   1       15.82       21.76      3.10 o
   3   1   1     5455.86     5716.25     54.27 o
   4   1   1     4611.89     4587.46     41.07 o
   5   1   1      192.10      157.64     10.01 o
   6   1   1       12.99       19.11      3.38 o
   7   1   1       14.21       20.71     18.70 o
   8   1   1      309.31      325.24     29.54 o
   9   1   1     3725.38     4027.04    145.83 o
  10   1   1      801.97      892.11     74.43 o
 -11   2   1       73.72       64.33     38.84 o
 -10   2   1        2.69        8.80     27.55 o
  -9   2   1     1764.22     1822.69     69.64 o
  -8   2   1     2187.21     2230.25     36.88 o
  -7   2   1     2851.86     2880.51     36.74 o
  -6   2   1     3086.06     2891.36     25.72 o
  -5   2   1     2960.96     2686.04     25.80 o
  -4   2   1      253.27      233.07      5.05 o
  -3   2   1     8112.52     8737.43     82.75 o
  -2   2   1     2731.77     2877.70     20.71 o
  -1   2   1     2795.31     2772.28     18.19 o
   0   2   1       54.50       67.33      3.47 o
   1   2   1     3770.00     3837.91     44.92 o
   2   2   1       78.39       90.15      4.33 o
   3   2   1        8.64       17.80      4.72 o
   4   2   1     6595.77     6667.81     67.07 o
   5   2   1     8720.58     8934.64    101.37 o
   6   2   1     7787.25     7592.50    112.28 o
   7   2   1     4095.67     4091.49     45.65 o
   8   2   1     2017.63     2201.50    128.10 o
   9   2   1     1128.07     1339.47     58.75 o
  10   2   1     2100.24     2284.69     85.46 o
 -11   3   1      623.13      867.32    102.45 o
 -10   3   1      909.26     1039.25     53.80 o
  -9   3   1      868.15      877.92     45.34 o
  -8   3   1     1201.47     1195.96     28.63 o
  -7   3   1     3245.67     3213.06     60.00 o
  -6   3   1     6396.67     6337.89     61.88 o
  -5   3   1     2674.11     2547.87     28.95 o
  -4   3   1     3287.88     2971.48     30.03 o
  -3   3   1    12563.11    12814.14    124.12 o
  -2   3   1     6185.47     6235.07     50.03 o
  -1   3   1      495.09      446.37      6.74 o
   0   3   1     7750.07     7662.57     73.66 o
   1   3   1    13705.63    14065.39    160.23 o
   2   3   1     4914.67     4977.99     42.79 o
   3   3   1     8743.02     9102.68     74.93 o
   4   3   1     4771.40     4907.11     42.30 o
   5   3   1     1989.32     2029.72     29.84 o
   6   3   1     1809.59     1840.11     47.08 o
   7   3   1      567.72      559.88     31.89 o
   8   3   1       45.54       34.54     12.29 o
   9   3   1      188.89      213.62     38.68 o
  10   3   1      182.48      147.95     34.62 o
 -10   4   1      543.56      548.34     49.18 o
  -9   4   1       86.79       91.21     22.12 o
  -8   4   1      901.97      948.99     30.47 o
  -7   4   1     2330.04     2435.79     48.97 o
  -6   4   1     5466.49     5491.76     55.77 o
  -5   4   1       13.13       23.27      8.14 o
  -4   4   1      384.72      409.65      9.85 o
  -3   4   1     5223.69     5241.61     45.72 o
  -2   4   1     5841.67     5743.78     47.28 o
  -1   4   1    11289.65    11374.86    128.01 o
   0   4   1     9621.39     9321.11    106.90 o
   1   4   1    28035.28    29355.29    493.81 o
   2   4   1    12713.56    12798.91    140.12 o
   3   4   1     6585.86     6506.09     69.04 o
   4   4   1      947.88      955.25     16.80 o
   5   4   1      672.72      787.59     18.78 o
   6   4   1        1.28        9.36      9.23 o
   7   4   1       13.08       14.55     10.34 o
   8   4   1        0.92        0.64      6.03 o
   9   4   1      452.93      485.89     38.63 o
  10   4   1      736.87      673.62     72.08 o
 -10   5   1     2942.77     3149.15    139.39 o
  -9   5   1     3245.00     3382.45     55.58 o
  -8   5   1     6233.44     5912.90    125.34 o
  -7   5   1     2053.06     2050.58     31.76 o
  -6   5   1     2157.22     2170.08     27.60 o
  -5   5   1      328.61      314.99     11.00 o
  -4   5   1       88.79       97.40      9.96 o
  -3   5   1        8.57        9.54      4.87 o
  -2   5   1     1539.77     1452.68     17.35 o
  -1   5   1     3148.12     3098.90     33.91 o
   0   5   1     1301.86     1205.33     16.29 o
   1   5   1    15875.69    15877.89    218.72 o
   2   5   1    14268.13    13353.48    154.18 o
   3   5   1    15223.20    14907.30    173.30 o
   4   5   1    10698.45    10214.93    104.41 o
   5   5   1     7741.15     7613.91     74.41 o
   6   5   1     3110.81     3250.48     51.66 o
   7   5   1       65.25       80.54     14.41 o
   8   5   1        3.16       15.38     11.26 o
   9   5   1      144.20      200.90     33.34 o
  10   5   1      307.09      271.48     48.20 o
 -10   6   1        2.03      -33.82     33.82 o
  -9   6   1      108.64      128.25     18.34 o
  -8   6   1       29.83       24.91     13.73 o
  -7   6   1      396.90      413.28     20.32 o
  -6   6   1       53.38       60.50      9.94 o
  -5   6   1       94.10      140.53      9.66 o
  -4   6   1     1838.97     1823.17     20.60 o
  -3   6   1       44.13       71.07      7.13 o
  -2   6   1      864.05      874.87     20.64 o
  -1   6   1      308.26      345.94     14.51 o
   0   6   1    10578.31    10812.31    139.65 o
   1   6   1      886.60      849.44     13.93 o
   2   6   1     3181.10     3115.56     34.94 o
   3   6   1      416.32      481.09     10.25 o
   4   6   1     4429.27     4465.59     50.94 o
   5   6   1     1034.95     1056.35     31.22 o
   6   6   1      591.69      628.49     20.06 o
   7   6   1       14.64        5.47     10.22 o
   8   6   1      965.21     1036.94     31.69 o
   9   6   1      210.70      182.48     29.41 o
 -10   7   1      209.49      231.03     34.88 o
  -9   7   1      568.61      594.92     28.91 o
  -8   7   1      458.00      379.84     12.79 o
  -7   7   1      329.87      313.03     12.90 o
  -6   7   1     1416.12     1294.73     23.21 o
  -5   7   1     2758.27     2679.11     35.20 o
  -4   7   1    11665.75    11506.43    149.09 o
  -3   7   1    11282.62    10938.64    156.19 o
  -2   7   1     1352.73     1282.47     21.30 o
  -1   7   1     2421.63     2375.27     32.59 o
   0   7   1     1748.56     1646.60     27.52 o
   1   7   1      299.39      336.87     17.10 o
   2   7   1     2152.13     2134.01     28.69 o
   3   7   1      666.31      651.69     13.10 o
   4   7   1     2087.86     2003.00     32.92 o
   5   7   1      844.43      882.74     23.46 o
   6   7   1      486.51      449.28     16.39 o
   7   7   1      872.15      814.17     24.17 o
   8   7   1      575.66      574.92     27.61 o
   9   7   1      301.64      280.42     18.83 o
  -9   8   1      767.76      838.12     75.92 o
  -8   8   1     1640.70     1778.51     43.18 o
  -7   8   1     2156.30     2146.32     31.37 o
  -6   8   1     1200.49     1182.46     27.40 o
  -5   8   1     2072.82     2051.87     31.95 o
  -4   8   1      426.72      429.45     14.39 o
  -3   8   1       79.43       72.45     10.96 o
  -2   8   1     7094.95     7088.92     84.72 o
  -1   8   1     5416.94     5244.04     75.52 o
   0   8   1     3494.32     3303.72     49.54 o
   1   8   1      952.99      916.18     18.28 o
   2   8   1     2426.78     2268.72     36.96 o
   3   8   1      353.32      370.67     10.79 o
   4   8   1      972.34      947.50     18.32 o
   5   8   1     1085.53     1070.15     18.75 o
   6   8   1     2288.63     2240.51     29.06 o
   7   8   1     1523.65     1677.79     32.74 o
   8   8   1     1245.01     1336.63     37.00 o
   9   8   1      667.53      560.35     31.21 o
  -9   9   1      240.30      192.69     27.87 o
  -8   9   1        3.26        7.26     13.91 o
  -7   9   1      234.25      248.81     16.05 o
  -6   9   1      163.10      156.61     22.86 o
  -5   9   1      186.91      176.41     13.26 o
  -4   9   1     1246.03     1279.51     29.03 o
  -3   9   1      390.96      365.70     16.68 o
  -2   9   1       72.13       88.14     10.05 o
  -1   9   1      408.22      371.21     23.61 o
   0   9   1     1470.40     1458.96     31.19 o
   1   9   1       23.13       15.12      9.70 o
   2   9   1      778.55      758.55     17.85 o
   3   9   1      690.73      685.96     18.24 o
   4   9   1      557.91      576.62     16.72 o
   5   9   1      266.27      257.59     14.72 o
   6   9   1        9.63       18.16     10.23 o
   7   9   1      184.79      129.06     13.46 o
   8   9   1        2.29      -12.98     18.71 o
   9   9   1       18.21       19.50     20.91 o
  -9  10   1       59.43       60.08     26.37 o
  -8  10   1      429.29      443.07     28.78 o
  -7  10   1     1241.68     1282.14     52.43 o
  -6  10   1     2032.32     2047.13     47.16 o
  -5  10   1      760.70      756.40     23.82 o
  -4  10   1        5.49       14.79     11.77 o
  -3  10   1      240.94      256.21     14.50 o
  -2  10   1     3511.76     3374.15     49.62 o
  -1  10   1      663.91      668.94     22.89 o
   0  10   1      779.52      742.67     22.67 o
   1  10   1     1032.43      991.51     35.56 o
   2  10   1      226.42      239.59     28.08 o
   3  10   1      569.35      582.44     19.00 o
   4  10   1     1489.69     1489.94     25.82 o
   5  10   1     1873.17     1958.01     37.48 o
   6  10   1     5019.14     5214.50     78.59 o
   7  10   1     2604.90     2614.81     80.18 o
   8  10   1     2373.98     2721.87    159.41 o
  -8  11   1      630.60      638.61     36.11 o
  -7  11   1     1608.22     1668.79     34.52 o
  -6  11   1     4805.68     4940.82     78.38 o
  -5  11   1     8498.69     8496.96    159.04 o
  -4  11   1    11651.15    11635.34    190.04 o
  -3  11   1     1956.05     1834.22     35.61 o
  -2  11   1     7181.92     7175.72    113.92 o
  -1  11   1     7310.38     7068.80    111.80 o
   0  11   1     1551.20     1524.58     34.34 o
   1  11   1      663.37      669.29     24.83 o
   2  11   1        3.20        0.04     12.14 o
   3  11   1      178.64      198.33     16.27 o
   4  11   1        7.61        7.35     10.72 o
   5  11   1      144.13      135.12     16.87 o
   6  11   1        5.99        7.43     11.69 o
   7  11   1      674.75      648.09     27.09 o
   8  11   1     1351.64     1511.74    157.09 o
  -8  12   1       99.47      113.44     25.74 o
  -7  12   1      339.46      291.85     28.29 o
  -6  12   1       26.98       -5.19     13.36 o
  -5  12   1        1.18       16.29     14.34 o
  -4  12   1       37.40       49.48     14.24 o
  -3  12   1     1624.23     1644.03     40.74 o
  -2  12   1       85.17       65.45     16.87 o
  -1  12   1      487.01      499.59     27.64 o
   0  12   1      670.64      678.51     31.28 o
   1  12   1     1449.34     1349.94     37.83 o
   2  12   1     2257.29     2225.08     42.71 o
   3  12   1     1362.34     1364.23     33.38 o
   4  12   1      715.43      767.99     29.52 o
   5  12   1      144.10      135.57     18.29 o
   6  12   1      297.04      333.17     20.15 o
   7  12   1      647.40      688.99     47.23 o
  -7  13   1     1580.33     1702.72     63.61 o
  -6  13   1      390.28      345.66     21.88 o
  -5  13   1      114.87       80.61     26.82 o
  -4  13   1      121.10      115.19     17.50 o
  -3  13   1        0.71       24.50     14.67 o
  -2  13   1      151.19      156.73     17.60 o
  -1  13   1     1138.81     1109.42     42.17 o
   0  13   1     3238.67     3167.87     78.05 o
   1  13   1      748.74      777.86     44.28 o
   2  13   1     4734.34     4555.38     78.07 o
   3  13   1     6896.36     6810.87    115.45 o
   4  13   1     5545.79     5559.14     97.45 o
   5  13   1     1787.69     1783.10     44.50 o
   6  13   1      163.23      180.46     18.94 o
  -6  14   1      443.51      462.95     27.45 o
  -5  14   1      215.47      231.56     23.62 o
  -4  14   1       29.98       18.60     17.79 o
  -3  14   1       90.02       70.56     20.74 o
  -2  14   1     3285.10     3315.93     74.17 o
  -1  14   1     2272.73     2200.63     59.00 o
   0  14   1     3905.56     3848.91     89.64 o
   1  14   1      428.56      412.22     48.51 o
   2  14   1     2479.88     2422.63     74.17 o
   3  14   1      406.42      426.57     32.04 o
   4  14   1      210.32      204.85     21.11 o
   5  14   1        4.16       10.95     20.42 o
   6  14   1        4.29       16.66     15.07 o
  -5  15   1      246.45      222.78     26.64 o
  -4  15   1      243.66      249.10     24.60 o
  -3  15   1      101.37      103.51     19.34 o
  -2  15   1      505.46      503.00     29.43 o
  -1  15   1      110.12      128.40     22.60 o
   0  15   1      538.79      557.33     30.60 o
   1  15   1      362.47      376.32     25.53 o
   2  15   1      380.00      380.97     24.35 o
   3  15   1      164.05      145.14     23.61 o
   4  15   1      145.85      140.07     27.58 o
   5  15   1      283.78      350.78     28.96 o
  -4  16   1       10.31        0.80     20.02 o
  -3  16   1      102.92      108.35     26.59 o
  -2  16   1       28.40       62.31     27.01 o
  -1  16   1      489.66      486.11     33.89 o
   0  16   1     1048.31     1063.24    137.58 o
   1  16   1      456.85      391.49     37.56 o
   2  16   1      242.70      217.81     21.98 o
   3  16   1       24.49        4.39     16.50 o
  -2  17   1      135.09      124.21     25.48 o
  -1  17   1        1.07        9.13     20.77 o
   0  17   1      166.33      152.09     29.91 o
   1  17   1      788.74      792.53     79.44 o
 -11   0   2      577.30      600.51     79.30 o
 -10   0   2     1630.09     1548.67    116.97 o
  -9   0   2     4720.83     4261.41    252.45 o
  -8   0   2     9577.23     9590.37    143.82 o
  -7   0   2    16658.77    16586.08    350.55 o
  -6   0   2    20025.09    20281.66    459.38 o
  -5   0   2    15069.12    15203.33    310.19 o
  -4   0   2     7319.30     6907.90    116.76 o
  -3   0   2     4767.98     4989.78     51.18 o
  -2   0   2       46.93       56.31      5.65 o
  -1   0   2      141.00      135.97      8.18 o
   0   0   2      298.88      286.75     15.49 o
   1   0   2     8072.16     8578.84    144.16 o
   2   0   2      692.75      593.58     44.20 o
   3   0   2    12249.00    12737.68    458.65 o
   4   0   2     1388.50     1366.62     48.78 o
   5   0   2     4744.04     4659.58    100.49 o
   6   0   2    11222.50    11625.30    292.62 o
   7   0   2    21766.51    22728.20    950.22 o
   8   0   2      767.56      903.41     63.71 o
   9   0   2     1365.53     1362.33     89.99 o
  10   0   2      618.36      585.65    111.01 o
 -11   1   2      959.24      961.39     66.00 o
 -10   1   2      230.46      200.16     37.60 o
  -9   1   2      238.25      218.09     15.49 o
  -8   1   2      605.62      592.67     21.76 o
  -7   1   2     1497.32     1510.26     22.46 o
  -6   1   2       73.94       87.56      8.30 o
  -5   1   2      275.18      291.73     11.97 o
  -4   1   2     1151.00     1213.17     12.94 o
  -3   1   2      457.27      467.00     10.34 o
  -2   1   2     1553.80     1510.75     20.68 o
  -1   1   2     1516.82     1546.46     11.31 o
   0   1   2     6590.11     6885.13     49.78 o
   1   1   2    18630.47    20075.88    232.52 o
   2   1   2    31210.88    32896.71    510.47 o
   3   1   2    12780.94    13332.15    296.93 o
   4   1   2    14742.35    15289.85    185.85 o
   5   1   2     9555.75     9510.50    105.99 o
   6   1   2     4409.59     4441.35    101.56 o
   7   1   2     6191.77     6330.76    144.12 o
   8   1   2      405.58      475.48     52.52 o
   9   1   2       71.82      122.89     50.26 o
  10   1   2       87.73       69.18     49.92 o
 -11   2   2     1165.75     1152.05    113.07 o
 -10   2   2      269.43      310.97     44.03 o
  -9   2   2      383.92      325.60      9.68 o
  -8   2   2      348.58      340.41     12.63 o
  -7   2   2      603.02      605.88     16.95 o
  -6   2   2     2440.32     2465.09     28.76 o
  -5   2   2     1213.51     1182.64     14.63 o
  -4   2   2     4312.33     4457.47     43.53 o
  -3   2   2       54.98       86.12      6.89 o
  -2   2   2    88950.88    93874.12   2156.66 o
  -1   2   2     8150.34     8689.96     73.50 o
   0   2   2    22209.98    23394.23    279.75 o
   1   2   2     6616.73     6469.73    109.75 o
   2   2   2     4357.64     4462.87     97.59 o
   3   2   2     1723.77     1859.74     21.82 o
   4   2   2      119.53      129.12      5.08 o
   5   2   2       40.93       45.96      7.09 o
   6   2   2     1596.84     1582.64     19.04 o
   7   2   2      159.78      156.63     20.84 o
   8   2   2      627.29      632.53     39.78 o
   9   2   2        3.65       52.17     25.81 o
  10   2   2        3.29       -8.87     26.53 o
 -11   3   2     1174.21     1345.01     80.50 o
 -10   3   2     2184.05     2059.65     70.04 o
  -9   3   2     2037.21     1926.80     46.56 o
  -8   3   2      365.77      324.08     19.05 o
  -7   3   2      543.93      569.38     12.41 o
  -6   3   2     3439.32     3350.84     36.30 o
  -5   3   2     2409.50     2225.89     27.61 o
  -4   3   2     6316.36     6041.19     60.07 o
  -3   3   2    24379.86    25452.39    322.13 o
  -2   3   2    32045.03    33614.90    463.13 o
  -1   3   2    11883.06    12467.55    124.94 o
   0   3   2        5.09       18.47      3.90 o
   1   3   2     2221.99     2156.58     33.50 o
   2   3   2     2157.18     2031.80     29.79 o
   3   3   2     4043.49     4121.87     60.52 o
   4   3   2     1338.02     1230.66     16.13 o
   5   3   2      973.79     1009.39     18.46 o
   6   3   2      484.10      504.49     16.16 o
   7   3   2      559.52      559.50     27.24 o
   8   3   2     2230.09     2312.68    103.59 o
   9   3   2     3158.56     3329.58    188.52 o
  10   3   2     2892.72     3044.23    248.08 o
 -11   4   2      515.70      387.14     89.42 o
 -10   4   2      130.99       66.52     30.02 o
  -9   4   2      719.63      571.03     48.33 o
  -8   4   2     1573.96     1529.09     24.41 o
  -7   4   2      676.69      673.31     18.49 o
  -6   4   2      309.10      287.92     12.52 o
  -5   4   2     2718.30     2812.46     34.61 o
  -4   4   2        2.42        4.94      6.46 o
  -3   4   2        3.18       19.29      5.46 o
  -2   4   2     1267.13     1287.14     14.45 o
  -1   4   2     1632.91     1521.83     22.96 o
   0   4   2     3600.48     3458.35     30.68 o
   1   4   2     3991.67     3949.69     37.90 o
   2   4   2      558.19      542.94     14.09 o
   3   4   2     2212.88     2419.85     21.44 o
   4   4   2       45.18       30.19      7.73 o
   5   4   2      466.10      447.88     17.80 o
   6   4   2     2143.83     2184.06     34.84 o
   7   4   2      270.74      271.88     16.81 o
   8   4   2      234.66      241.49     12.69 o
   9   4   2       33.95       18.19     21.43 o
  10   4   2        3.92       -2.13     75.95 o
 -10   5   2     1629.64     1541.51     79.47 o
  -9   5   2      658.41      552.98     54.81 o
  -8   5   2      166.63      148.46      9.04 o
  -7   5   2        1.10        5.07      7.52 o
  -6   5   2     1569.79     1642.69     28.93 o
  -5   5   2     1336.47     1342.38     19.88 o
  -4   5   2     2778.45     2698.84     28.23 o
  -3   5   2     3798.53     3718.75     36.27 o
  -2   5   2     3198.81     3240.46     33.55 o
  -1   5   2     2400.38     2460.24     28.68 o
   0   5   2     5369.79     5740.24     61.14 o
   1   5   2       62.55       79.64      7.53 o
   2   5   2     5861.77     6318.46     65.96 o
   3   5   2      184.09      214.63      9.97 o
   4   5   2      523.21      549.33     14.24 o
   5   5   2       29.65       23.86      6.06 o
   6   5   2        5.19       16.59      9.77 o
   7   5   2      555.15      621.02     21.25 o
   8   5   2     1751.88     1748.73     59.09 o
   9   5   2      499.79      438.36     73.21 o
 -10   6   2      402.39      406.35     45.35 o
  -9   6   2       22.07       22.05     15.27 o
  -8   6   2      229.47      245.80     18.63 o
  -7   6   2     1072.03     1044.65     26.80 o
  -6   6   2      644.87      652.68     21.49 o
  -5   6   2      148.22      181.49     10.88 o
  -4   6   2     2044.74     1979.56     28.78 o
  -3   6   2     3409.91     3417.41     41.62 o
  -2   6   2     8399.43     8271.05     92.36 o
  -1   6   2    23601.60    24245.45    385.28 o
   0   6   2    38175.08    38920.48    731.17 o
   1   6   2    10960.97    10828.04    142.72 o
   2   6   2     2861.47     2722.32     38.16 o
   3   6   2      998.43     1063.16     22.32 o
   4   6   2        2.54       14.42      8.83 o
   5   6   2     1461.56     1474.83     37.80 o
   6   6   2     1125.86     1237.16     47.41 o
   7   6   2     1990.43     2164.11     40.23 o
   8   6   2     1844.89     1845.36     79.60 o
   9   6   2      251.95      209.15    107.42 o
 -10   7   2       86.98       82.30     17.08 o
  -9   7   2       96.25       65.05     19.76 o
  -8   7   2       18.31       15.49      9.44 o
  -7   7   2      187.28      194.21     14.95 o
  -6   7   2     1063.59     1054.47     26.20 o
  -5   7   2     6181.74     6032.93     77.14 o
  -4   7   2     9857.70     9461.84    120.43 o
  -3   7   2     5751.43     5535.08     61.47 o
  -2   7   2     4525.06     4338.78     51.24 o
  -1   7   2     4502.19     4235.41     50.98 o
   0   7   2     2216.67     2113.04     30.75 o
   1   7   2       23.36       32.81      8.84 o
   2   7   2      758.88      748.35     20.37 o
   3   7   2      429.40      413.69     26.01 o
   4   7   2      561.34      546.36     15.47 o
   5   7   2     1378.67     1393.13     23.37 o
   6   7   2     1366.56     1346.80     44.39 o
   7   7   2     2510.63     2401.36     83.00 o
   8   7   2     3003.08     2909.79    116.52 o
   9   7   2     3376.25     3364.02    228.67 o
 -10   8   2      885.85      880.25     41.30 o
  -9   8   2     1914.55     2044.42     67.22 o
  -8   8   2     3893.56     3963.25     76.89 o
  -7   8   2     4122.74     4082.31     69.10 o
  -6   8   2     5104.92     5067.08     68.75 o
  -5   8   2     5356.05     5359.11     72.75 o
  -4   8   2     8655.00     8545.64    106.15 o
  -3   8   2     6284.84     6131.57     81.10 o
  -2   8   2     1817.70     1759.19     28.43 o
  -1   8   2      538.77      522.87     17.52 o
   0   8   2      471.56      528.56     16.03 o
   1   8   2     2442.88     2523.39     46.05 o
   2   8   2      710.97      690.38     16.06 o
   3   8   2      764.77      752.01     14.79 o
   4   8   2      187.47      202.93     10.46 o
   5   8   2     4110.51     4008.61     50.92 o
   6   8   2      963.17      971.72     26.45 o
   7   8   2     1251.77     1267.78     58.99 o
   8   8   2      963.80      965.79     49.81 o
   9   8   2      295.75      374.07     91.64 o
  -9   9   2     1835.32     1879.74     64.59 o
  -8   9   2      516.89      492.95     19.75 o
  -7   9   2        6.67       13.79     11.07 o
  -6   9   2      142.07      137.35     16.08 o
  -5   9   2      999.20     1000.61     25.13 o
  -4   9   2     1147.48     1101.57     26.40 o
  -3   9   2      515.36      494.55     34.82 o
  -2   9   2       32.84       22.44      9.96 o
  -1   9   2      673.94      609.95     20.78 o
   0   9   2     4375.50     4289.10     63.56 o
   1   9   2    10429.88    10027.70    168.85 o
   2   9   2    14780.52    14613.53    210.53 o
   3   9   2    15232.43    14911.90    210.36 o
   4   9   2    15865.44    15914.78    234.80 o
   5   9   2    11026.32    11281.40    155.38 o
   6   9   2     5999.99     5914.66    111.64 o
   7   9   2      270.10      294.56     36.96 o
   8   9   2        5.28       14.35     27.48 o
  -9  10   2      951.10      976.03    134.77 o
  -8  10   2     2761.15     2850.26     64.35 o
  -7  10   2     2115.18     2053.58     45.15 o
  -6  10   2     4414.50     4445.07     68.09 o
  -5  10   2      679.48      681.18     25.35 o
  -4  10   2     5802.04     5677.20     88.60 o
  -3  10   2      321.61      318.37     16.58 o
  -2  10   2     2196.78     2200.26     39.95 o
  -1  10   2      999.80      965.33     27.41 o
   0  10   2      212.21      201.39     13.56 o
   1  10   2        4.96       13.62     15.50 o
   2  10   2        9.40       23.71     12.79 o
   3  10   2      436.67      451.54     16.95 o
   4  10   2     1950.42     1978.04     35.42 o
   5  10   2     2529.45     2629.43     37.88 o
   6  10   2      538.90      614.60     20.75 o
   7  10   2     1189.94     1321.53     77.41 o
   8  10   2      486.34      604.66    118.88 o
  -8  11   2        2.46        4.69     14.71 o
  -7  11   2      172.21      176.01     20.10 o
  -6  11   2      359.49      382.53     29.24 o
  -5  11   2     1155.26     1232.19     31.84 o
  -4  11   2     1635.10     1602.09     39.22 o
  -3  11   2      715.06      779.63     24.39 o
  -2  11   2     3462.28     3442.10     59.04 o
  -1  11   2     1310.75     1216.09     34.68 o
   0  11   2      215.33      230.22     17.00 o
   1  11   2      241.01      251.81     17.00 o
   2  11   2       30.76       32.25     12.26 o
   3  11   2       16.93        9.21     14.25 o
   4  11   2       12.19       20.90     10.83 o
   5  11   2       20.42       36.21     11.76 o
   6  11   2      143.52      120.74     14.23 o
   7  11   2      526.25      576.59     60.45 o
  -8  12   2      754.32      789.13     36.92 o
  -7  12   2     1395.11     1415.17     39.56 o
  -6  12   2      729.31      779.79     33.88 o
  -5  12   2      348.96      326.02     25.38 o
  -4  12   2      387.87      383.09     24.43 o
  -3  12   2       19.41       20.95     13.89 o
  -2  12   2     1238.67     1269.57     41.11 o
  -1  12   2     4020.11     3865.51     71.22 o
   0  12   2     6550.84     6458.45    103.67 o
   1  12   2     3736.58     3641.59     73.96 o
   2  12   2     1552.02     1522.95     35.04 o
   3  12   2       62.04       58.92     14.05 o
   4  12   2      355.41      332.29     27.32 o
   5  12   2      298.84      322.12     19.19 o
   6  12   2     1240.91     1276.89     45.92 o
   7  12   2      509.58      483.67     47.91 o
  -7  13   2        1.33       19.97     19.49 o
  -6  13   2       13.93      -11.50     15.76 o
  -5  13   2      376.81      365.69     26.64 o
  -4  13   2      695.10      650.49     37.25 o
  -3  13   2       75.05       81.19     16.35 o
  -2  13   2      322.67      353.64     23.76 o
  -1  13   2      194.40      173.69     21.85 o
   0  13   2       24.08       28.34     16.66 o
   1  13   2       46.83       46.88     15.01 o
   2  13   2      744.27      768.13     34.78 o
   3  13   2     2488.96     2467.81     58.74 o
   4  13   2     1156.34     1221.67     36.66 o
   5  13   2      929.62      917.30     33.80 o
   6  13   2     1258.38     1329.28     54.56 o
  -6  14   2        1.35       -9.82     16.86 o
  -5  14   2      169.78      164.45     20.68 o
  -4  14   2      200.39      173.55     21.16 o
  -3  14   2     1167.87     1188.71     49.91 o
  -2  14   2      368.12      395.48     25.49 o
  -1  14   2     3433.37     3358.52     76.82 o
   0  14   2     1041.51     1037.24     37.79 o
   1  14   2     1640.14     1626.75     46.88 o
   2  14   2      654.61      639.62     54.39 o
   3  14   2       21.61       24.15     18.69 o
   4  14   2       12.38       25.62     13.47 o
   5  14   2        7.61       39.34     18.86 o
  -5  15   2     2116.77     2103.99     71.23 o
  -4  15   2     3350.59     3311.05     81.39 o
  -3  15   2     4535.16     4463.52    105.56 o
  -2  15   2     3807.22     3873.80     90.90 o
  -1  15   2     1360.13     1315.56     44.48 o
   0  15   2      650.08      613.72     37.17 o
   1  15   2       50.36       51.44     19.55 o
   2  15   2        6.54       19.89     17.24 o
   3  15   2       19.19       20.43     15.89 o
   4  15   2       38.93       31.30     23.31 o
  -4  16   2      604.29      657.72     39.48 o
  -3  16   2     3263.14     3271.61     95.05 o
  -2  16   2     1707.28     1729.45     57.58 o
  -1  16   2     3074.78     3056.63     81.62 o
   0  16   2     2191.33     2186.37     70.98 o
   1  16   2     1942.51     1902.06     52.88 o
   2  16   2      893.82      875.25     37.49 o
   3  16   2      169.16      169.10     24.51 o
  -2  17   2       21.22       26.10     22.36 o
  -1  17   2      177.69      125.54     26.43 o
   0  17   2     1252.98     1234.15     53.62 o
   1  17   2     1292.89     1364.81     51.20 o
 -11   1   3     1270.56     1318.96     77.08 o
 -10   1   3     2142.56     1923.20     67.51 o
  -9   1   3     1374.42     1326.73     40.25 o
  -8   1   3     1459.48     1443.27     39.59 o
  -7   1   3        2.71        9.98     12.43 o
  -6   1   3     1073.82     1130.85     20.36 o
  -5   1   3     4015.41     4066.17     39.94 o
  -4   1   3     8976.25     9105.00    102.46 o
  -3   1   3      373.43      301.49     11.11 o
  -2   1   3      245.98      234.34      8.67 o
  -1   1   3     1751.05     1775.37     14.96 o
   0   1   3       42.78       40.21      3.56 o
   1   1   3     5181.19     5177.89     54.05 o
   2   1   3    10280.60    10838.12    102.07 o
   3   1   3     5716.09     5531.59     59.67 o
   4   1   3     7014.24     7187.60     93.53 o
   5   1   3      243.94      241.76     11.27 o
   6   1   3      394.43      426.29     28.09 o
   7   1   3     2583.35     2746.41     83.25 o
   8   1   3      509.55      628.21     67.64 o
   9   1   3      862.30     1032.97     62.21 o
 -11   2   3      281.53      274.72     48.06 o
 -10   2   3       14.38        5.92     14.17 o
  -9   2   3       13.85        3.52      8.65 o
  -8   2   3      707.01      700.47     19.99 o
  -7   2   3      215.60      213.75     14.48 o
  -6   2   3     1285.06     1338.56     18.57 o
  -5   2   3      302.56      311.32      8.83 o
  -4   2   3     1608.22     1589.60     28.97 o
  -3   2   3    15879.92    16358.67    200.63 o
  -2   2   3    61037.60    64824.65   1229.35 o
  -1   2   3    28933.27    30012.41    385.36 o
   0   2   3    17994.27    18657.24    208.74 o
   1   2   3    25255.18    27254.59    501.95 o
   2   2   3    13299.78    13775.77    142.26 o
   3   2   3      568.57      437.06     13.46 o
   4   2   3      386.02      377.80      9.52 o
   5   2   3      326.20      321.80     17.69 o
   6   2   3      893.24      866.83     20.86 o
   7   2   3       50.37       18.81     27.31 o
   8   2   3       50.15       86.74     29.40 o
   9   2   3      206.12      154.59     29.39 o
 -11   3   3      833.43      886.99     66.86 o
 -10   3   3     1922.07     1900.90     66.42 o
  -9   3   3      768.45      754.10     26.05 o
  -8   3   3     1312.60     1309.53     40.57 o
  -7   3   3     1451.13     1451.00     24.20 o
  -6   3   3      563.15      507.46     19.68 o
  -5   3   3     1374.87     1386.60     22.87 o
  -4   3   3      358.35      315.68     12.18 o
  -3   3   3     3609.14     3541.70     35.23 o
  -2   3   3     3449.35     3713.62     35.17 o
  -1   3   3     1374.42     1501.45     15.66 o
   0   3   3     2873.01     2941.39     26.44 o
   1   3   3     1905.35     1859.89     21.70 o
   2   3   3     1495.20     1620.61     17.81 o
   3   3   3        2.01        5.87      4.95 o
   4   3   3      145.74      146.89      7.61 o
   5   3   3     1281.85     1330.42     31.43 o
   6   3   3      678.28      662.76     14.99 o
   7   3   3        3.61        7.20      5.94 o
   8   3   3      426.41      404.60     30.74 o
   9   3   3       80.86       79.55     33.83 o
 -11   4   3      739.17      526.98    100.53 o
 -10   4   3     2923.15     2781.71     54.34 o
  -9   4   3     4647.30     4435.40     57.71 o
  -8   4   3     6803.28     6655.86     81.43 o
  -7   4   3     7760.41     7738.34     93.12 o
  -6   4   3    19757.89    19723.56    291.46 o
  -5   4   3     6369.01     6356.55     77.97 o
  -4   4   3    14899.08    15371.56    190.60 o
  -3   4   3       27.21       36.37      5.56 o
  -2   4   3     8193.50     8602.45     78.66 o
  -1   4   3      177.68      210.46      8.89 o
   0   4   3     4225.93     4301.43     40.95 o
   1   4   3       12.80       17.05      2.31 o
   2   4   3     4536.98     4444.73     45.47 o
   3   4   3     5444.36     5384.50     78.48 o
   4   4   3    11853.08    12060.80    181.81 o
   5   4   3    10790.82    10888.19    142.79 o
   6   4   3     9223.09     9480.99    135.87 o
   7   4   3     5709.69     5909.02     86.02 o
   8   4   3     5029.62     5107.93    149.45 o
   9   4   3     2281.43     2404.06    240.51 o
 -11   5   3      464.26      314.11     60.29 o
 -10   5   3       31.08       29.46     16.29 o
  -9   5   3       15.00       18.43     12.53 o
  -8   5   3     1136.99     1108.06     21.00 o
  -7   5   3      856.61      846.47     29.97 o
  -6   5   3     4569.78     4579.28     63.21 o
  -5   5   3    14634.47    14441.01    179.84 o
  -4   5   3     8980.51     8889.46     99.47 o
  -3   5   3     5338.80     5065.88     54.58 o
  -2   5   3     3453.77     3221.40     34.28 o
  -1   5   3     4570.74     4639.44     48.41 o
   0   5   3     1354.58     1463.82     22.20 o
   1   5   3       21.03       23.85      5.62 o
   2   5   3     5848.46     6005.81     64.55 o
   3   5   3     7507.04     7359.33     84.78 o
   4   5   3     4695.12     4614.64     47.69 o
   5   5   3      962.54      921.95     20.73 o
   6   5   3      563.59      534.29     15.44 o
   7   5   3      364.96      359.17     18.14 o
   8   5   3       90.40       47.42     21.75 o
   9   5   3       72.68       81.96     53.23 o
 -10   6   3      596.55      543.53     53.79 o
  -9   6   3      389.28      393.09     22.39 o
  -8   6   3      900.00      914.41     41.40 o
  -7   6   3     1722.93     1776.97     40.08 o
  -6   6   3     1297.27     1247.31     33.89 o
  -5   6   3     2237.65     2159.90     35.54 o
  -4   6   3     2131.22     2078.35     28.91 o
  -3   6   3     2017.16     1915.29     26.91 o
  -2   6   3     1566.43     1481.82     22.22 o
  -1   6   3    13395.99    13987.59    189.02 o
   0   6   3     4433.76     4563.30     54.85 o
   1   6   3     5518.90     5673.52     64.82 o
   2   6   3     4519.43     4673.57     58.46 o
   3   6   3     3786.34     3673.98     43.20 o
   4   6   3     2778.78     2779.33     44.82 o
   5   6   3     1671.35     1623.78     24.42 o
   6   6   3     1021.27     1004.31     38.50 o
   7   6   3     2660.96     2695.07    106.92 o
   8   6   3      997.63      918.26     36.03 o
   9   6   3      312.19      268.74    116.06 o
 -10   7   3     1973.00     2014.94     64.97 o
  -9   7   3      880.05      879.39     24.42 o
  -8   7   3     1283.65     1293.08     35.11 o
  -7   7   3      146.54      155.06     15.96 o
  -6   7   3      858.72      849.27     19.76 o
  -5   7   3     2396.83     2379.13     36.56 o
  -4   7   3     4121.50     4077.11     52.17 o
  -3   7   3     4508.57     4430.57     59.78 o
  -2   7   3     2284.93     2389.70     31.56 o
  -1   7   3     1544.67     1650.12     25.16 o
   0   7   3       51.32      112.13     13.43 o
   1   7   3     1006.70     1030.04     21.14 o
   2   7   3     1402.42     1223.75     16.91 o
   3   7   3     4548.61     4630.60     81.13 o
   4   7   3     2235.74     2225.34     30.14 o
   5   7   3      277.19      292.67     21.66 o
   6   7   3       17.44       16.39      9.28 o
   7   7   3      572.01      607.79     27.38 o
   8   7   3      408.27      376.46     21.85 o
 -10   8   3       40.11       99.13     34.36 o
  -9   8   3      481.02      460.18     16.34 o
  -8   8   3      978.06     1018.15     30.75 o
  -7   8   3     1889.44     1859.60     45.60 o
  -6   8   3      276.93      282.19     16.08 o
  -5   8   3      249.28      274.37     14.32 o
  -4   8   3     3272.34     3269.89     55.40 o
  -3   8   3      314.12      326.64     14.59 o
  -2   8   3     3327.83     3315.63     46.00 o
  -1   8   3     6296.10     6157.11     87.74 o
   0   8   3     5588.20     5431.07     75.35 o
   1   8   3      385.63      370.25     15.52 o
   2   8   3     1030.34     1026.11     20.13 o
   3   8   3      407.91      417.54     38.58 o
   4   8   3     1244.98     1218.98     20.49 o
   5   8   3     3358.97     3284.87     56.08 o
   6   8   3     1545.06     1610.51    103.21 o
   7   8   3      897.99      848.46     46.55 o
   8   8   3      153.80       99.85     26.23 o
 -10   9   3       68.39       72.45     22.82 o
  -9   9   3      149.87      122.38     16.62 o
  -8   9   3      320.74      340.29     21.04 o
  -7   9   3     1431.44     1437.37     51.91 o
  -6   9   3      962.74     1007.42     23.71 o
  -5   9   3      727.04      729.72     25.95 o
  -4   9   3      342.41      371.19     18.20 o
  -3   9   3      273.20      283.61     14.83 o
  -2   9   3      228.02      263.52     16.11 o
  -1   9   3       79.82       62.96     10.26 o
   0   9   3       21.04       26.70      9.86 o
   1   9   3      394.47      424.07     16.44 o
   2   9   3       87.76      103.98     11.06 o
   3   9   3      432.93      484.32     15.54 o
   4   9   3       51.18       51.02     10.83 o
   5   9   3       64.79       52.57     18.18 o
   6   9   3       90.61       42.16     10.68 o
   7   9   3       78.40       92.31     22.77 o
   8   9   3        2.90        6.89     15.96 o
  -9  10   3       22.41       47.53     18.21 o
  -8  10   3       79.01       47.58     16.38 o
  -7  10   3      478.15      470.68     21.24 o
  -6  10   3      347.85      339.14     22.82 o
  -5  10   3       15.00       23.12     13.12 o
  -4  10   3     2403.35     2418.66     45.74 o
  -3  10   3     7274.21     7356.60    110.55 o
  -2  10   3     4835.68     4799.07     74.00 o
  -1  10   3     8527.87     8313.76    130.40 o
   0  10   3     9670.67     9605.39    148.47 o
   1  10   3     8042.44     7878.60    119.44 o
   2  10   3     3764.96     3714.94     62.66 o
   3  10   3     1101.49     1052.55     23.77 o
   4  10   3      343.07      325.14     16.54 o
   5  10   3      511.10      564.68     27.13 o
   6  10   3       45.72       39.60     15.91 o
   7  10   3       52.76       51.16     20.03 o
  -9  11   3     2088.79     2179.36     73.81 o
  -8  11   3      781.83      841.63     45.32 o
  -7  11   3      316.89      264.02     21.67 o
  -6  11   3      104.24      111.32     17.59 o
  -5  11   3      719.60      690.49     32.59 o
  -4  11   3     1215.85     1243.16     34.44 o
  -3  11   3     2861.06     2859.04     55.45 o
  -2  11   3       86.92       93.39     17.64 o
  -1  11   3       52.95       50.45     16.30 o
   0  11   3      601.43      547.11     23.57 o
   1  11   3     2291.20     2190.01     45.24 o
   2  11   3     3754.31     3715.63     54.68 o
   3  11   3     2077.98     1945.21     55.54 o
   4  11   3       40.51       25.91     12.09 o
   5  11   3      633.33      638.83     27.12 o
   6  11   3      108.22       95.15     15.82 o
   7  11   3      105.04      119.03     34.17 o
  -8  12   3      345.94      258.73     20.68 o
  -7  12   3      448.23      487.69     33.43 o
  -6  12   3     1603.35     1592.81     43.35 o
  -5  12   3     1040.42     1026.37     36.61 o
  -4  12   3     3149.54     3147.57     63.83 o
  -3  12   3     2946.69     2979.39     62.59 o
  -2  12   3     3134.62     3155.04     69.67 o
  -1  12   3     2317.31     2358.78     54.48 o
   0  12   3     7931.97     7974.91    139.30 o
   1  12   3     3110.87     3115.18     59.20 o
   2  12   3     2630.42     2630.43     56.32 o
   3  12   3     1934.03     1932.39     37.61 o
   4  12   3     2344.36     2417.89     44.81 o
   5  12   3     1304.57     1435.41     39.79 o
   6  12   3     1789.49     1916.59     66.44 o
  -7  13   3      540.28      558.51     27.84 o
  -6  13   3     1715.42     1792.70     56.46 o
  -5  13   3     1496.32     1601.40     49.56 o
  -4  13   3     3604.31     3544.72     76.54 o
  -3  13   3     3097.85     3024.98     63.53 o
  -2  13   3     1128.36     1127.84     37.30 o
  -1  13   3      973.82     1047.17     37.72 o
   0  13   3      170.78      150.52     22.36 o
   1  13   3      671.41      657.63     25.07 o
   2  13   3      690.03      690.40     26.99 o
   3  13   3      967.04      964.01     28.70 o
   4  13   3     2317.22     2383.41     60.58 o
   5  13   3      582.70      622.71     32.61 o
   6  13   3       54.67       59.29     31.73 o
  -7  14   3     4621.61     4569.37    103.40 o
  -6  14   3     1266.31     1238.44     54.87 o
  -5  14   3     2710.27     2715.06     67.32 o
  -4  14   3      931.81      900.77     37.16 o
  -3  14   3      375.78      394.11     25.19 o
  -2  14   3      111.45      106.19     22.21 o
  -1  14   3       25.98       33.76     18.76 o
   0  14   3       20.82       22.23     20.05 o
   1  14   3        7.71       10.82     15.17 o
   2  14   3      593.14      603.02     44.19 o
   3  14   3      713.30      690.79     34.65 o
   4  14   3     1628.65     1755.26     68.52 o
   5  14   3     3263.80     3330.64     80.08 o
  -5  15   3       94.64       80.35     24.13 o
  -4  15   3       48.22       34.44     24.72 o
  -3  15   3      181.70      194.09     24.00 o
  -2  15   3        3.11       23.60     21.72 o
  -1  15   3      236.63      238.52     29.58 o
   0  15   3      298.20      271.90     28.51 o
   1  15   3       63.48       58.60     20.94 o
   2  15   3       14.26       16.86     14.78 o
   3  15   3        6.51       47.60     27.05 o
   4  15   3        8.54       82.49     44.01 o
  -4  16   3      269.44      265.16     31.56 o
  -3  16   3      493.63      506.05     31.02 o
  -2  16   3     2057.46     2104.30     69.89 o
  -1  16   3       41.57       61.66     21.89 o
   0  16   3     1403.63     1380.00     69.26 o
   1  16   3      985.85      956.53     37.26 o
   2  16   3      774.14      773.81     31.17 o
  -1  17   3       96.08       85.93     26.79 o
   0  17   3        7.24       -2.08     19.76 o
 -11   0   4      332.56      353.35     76.31 o
 -10   0   4      179.63      155.39     18.49 o
  -9   0   4     2754.18     2753.43     55.96 o
  -8   0   4      242.98      237.70     27.12 o
  -7   0   4     2134.96     2040.92     66.96 o
  -6   0   4      133.99      237.45     16.41 o
  -5   0   4     2546.39     2464.65     67.35 o
  -4   0   4      799.46      818.39     19.72 o
  -3   0   4       70.38      109.58     11.25 o
  -2   0   4     8972.82     9257.84    282.26 o
  -1   0   4     9326.59     9176.65    249.96 o
   0   0   4     3052.18     3067.19     41.51 o
   1   0   4     6034.25     6556.60     92.27 o
   2   0   4       81.39      107.42      5.87 o
   3   0   4     2334.36     2224.83     54.80 o
   4   0   4     5482.96     5240.93    125.60 o
   5   0   4     6085.27     6343.99    181.29 o
   6   0   4     5356.18     5422.68    219.03 o
   7   0   4     5956.52     6482.82    287.63 o
   8   0   4     5515.16     6142.66    300.98 o
   9   0   4     2236.13     2341.70    176.19 o
 -11   1   4       14.86        7.45     34.71 o
 -10   1   4       12.45       17.85      9.26 o
  -9   1   4      392.99      386.74     21.22 o
  -8   1   4     2585.54     2477.67     48.16 o
  -7   1   4     3312.03     3298.73     57.84 o
  -6   1   4     4602.67     4405.56     49.76 o
  -5   1   4    14855.20    14597.05    187.11 o
  -4   1   4    22741.60    22700.07    314.58 o
  -3   1   4     7294.93     6997.58     73.13 o
  -2   1   4    10702.94    10698.74    108.12 o
  -1   1   4    13618.20    13979.53    147.89 o
   0   1   4     8777.10     8865.27    130.10 o
   1   1   4     3412.50     3388.01     38.21 o
   2   1   4     3390.03     3598.34     66.33 o
   3   1   4      836.31      816.43     14.45 o
   4   1   4      553.42      613.84     17.18 o
   5   1   4     1473.15     1441.86     38.11 o
   6   1   4      315.11      356.43     22.82 o
   7   1   4     2627.26     2748.60     82.01 o
   8   1   4     1494.89     1647.57     77.90 o
   9   1   4     2146.91     2358.36     94.35 o
 -11   2   4       36.52       13.92     29.00 o
 -10   2   4        7.13        1.26      6.88 o
  -9   2   4      800.41      779.63     22.00 o
  -8   2   4     2265.98     2299.06     36.05 o
  -7   2   4     1062.23     1048.10     21.73 o
  -6   2   4      397.95      398.32     12.43 o
  -5   2   4     1001.89     1006.26     14.44 o
  -4   2   4       72.22       82.90      8.81 o
  -3   2   4      624.64      683.28     13.96 o
  -2   2   4       21.05       32.88      6.85 o
  -1   2   4     5436.08     5678.48     49.32 o
   0   2   4    16816.79    18091.82    209.04 o
   1   2   4      184.42      263.06      8.44 o
   2   2   4     1080.59      999.15     22.07 o
   3   2   4       76.69       57.98      4.33 o
   4   2   4      654.11      684.80     21.02 o
   5   2   4     1655.44     1676.06     25.68 o
   6   2   4        7.71        1.96      4.49 o
   7   2   4      350.91      335.79     38.77 o
   8   2   4      493.79      334.71     46.36 o
   9   2   4       81.91      145.67     47.84 o
 -11   3   4     1174.10     1174.92     57.89 o
 -10   3   4     3185.14     2934.91     72.64 o
  -9   3   4     3451.67     3278.73     48.97 o
  -8   3   4      769.73      777.02     18.84 o
  -7   3   4      101.75      113.02     10.72 o
  -6   3   4       41.44       47.98      8.07 o
  -5   3   4     4175.74     4220.23     57.92 o
  -4   3   4      341.64      354.75     18.64 o
  -3   3   4     4353.97     4503.28     44.07 o
  -2   3   4     7651.34     8219.89     76.51 o
  -1   3   4       27.47       53.36      7.80 o
   0   3   4     9784.15     9721.88     95.27 o
   1   3   4    12485.07    12580.77    166.98 o
   2   3   4     6702.85     6489.69     72.80 o
   3   3   4    10417.03    10025.78    107.64 o
   4   3   4     7639.07     7672.80     97.23 o
   5   3   4    11531.65    11958.73    240.09 o
   6   3   4      847.35      858.19     35.52 o
   7   3   4       46.30       42.37     15.05 o
   8   3   4      714.57      777.23     48.59 o
   9   3   4      456.91      411.32     67.93 o
 -11   4   4      219.74      187.87     31.31 o
 -10   4   4      187.14      135.48     17.74 o
  -9   4   4       11.17       15.33      7.48 o
  -8   4   4     1064.10     1073.63     18.90 o
  -7   4   4     1963.26     1943.96     32.84 o
  -6   4   4      262.69      276.72     15.23 o
  -5   4   4      464.47      492.48     15.65 o
  -4   4   4     6614.51     6943.06     75.95 o
  -3   4   4      957.70     1095.97     17.55 o
  -2   4   4     4158.62     4172.66     45.53 o
  -1   4   4     5536.58     5843.86     54.88 o
   0   4   4     2347.69     2349.30     25.99 o
   1   4   4      986.44      984.12     21.97 o
   2   4   4      790.70      829.64     11.85 o
   3   4   4      256.81      248.44      8.22 o
   4   4   4       43.11       38.98      4.70 o
   5   4   4      641.23      658.83     24.33 o
   6   4   4      309.49      320.29     13.85 o
   7   4   4     1526.97     1442.71     25.44 o
   8   4   4      601.87      569.58     75.14 o
   9   4   4        1.31       50.56     78.73 o
 -11   5   4      684.38      579.37     64.61 o
 -10   5   4      604.13      599.43     29.75 o
  -9   5   4      797.64      853.48     24.76 o
  -8   5   4      343.99      349.68     16.47 o
  -7   5   4      597.22      652.08     19.81 o
  -6   5   4      204.60      230.82     14.00 o
  -5   5   4      233.64      256.58     10.50 o
  -4   5   4      926.55      986.39     23.48 o
  -3   5   4     4031.78     4298.42     46.13 o
  -2   5   4      109.26      129.85      8.79 o
  -1   5   4      192.32      148.05      9.15 o
   0   5   4     3223.09     3293.56     34.39 o
   1   5   4     3187.41     3204.60     46.74 o
   2   5   4     4109.79     3953.62     55.91 o
   3   5   4     5063.80     5090.43     76.25 o
   4   5   4     1251.89     1172.96     21.73 o
   5   5   4     1659.94     1597.06     64.08 o
   6   5   4      692.61      685.54     22.24 o
   7   5   4      606.47      532.93     28.53 o
   8   5   4      297.26      283.79     99.22 o
 -11   6   4        3.48       20.41     22.68 o
 -10   6   4      640.33      658.45     68.08 o
  -9   6   4     2405.90     2450.64     69.57 o
  -8   6   4     3177.31     3153.83     51.00 o
  -7   6   4     4876.80     4888.52     72.53 o
  -6   6   4     4410.13     4490.16     72.63 o
  -5   6   4     3615.37     3572.41     49.81 o
  -4   6   4       55.58       56.28      9.36 o
  -3   6   4       18.80       18.42     10.32 o
  -2   6   4     7103.34     7035.80     76.26 o
  -1   6   4     7805.36     7660.57     86.33 o
   0   6   4    11922.25    12116.00    164.46 o
   1   6   4     9068.60     9234.49    134.11 o
   2   6   4     4289.56     4324.07     55.29 o
   3   6   4       30.52       31.06      7.41 o
   4   6   4       55.06       65.33      7.98 o
   5   6   4      423.10      425.72     20.05 o
   6   6   4     1879.98     1876.25     51.76 o
   7   6   4     1377.79     1456.53     42.63 o
   8   6   4       82.45       78.92     55.02 o
 -10   7   4     1656.55     1652.34     60.80 o
  -9   7   4     1092.82     1073.51     70.78 o
  -8   7   4     3501.15     3544.08     73.26 o
  -7   7   4      704.66      716.78     23.01 o
  -6   7   4     1532.51     1540.93     30.93 o
  -5   7   4      822.18      825.89     23.43 o
  -4   7   4      748.74      730.45     20.85 o
  -3   7   4     1351.90     1332.20     24.15 o
  -2   7   4     2693.93     2693.80     40.29 o
  -1   7   4     5204.36     4984.23     62.82 o
   0   7   4     2235.52     2083.06     34.19 o
   1   7   4     9756.85     9579.49    131.04 o
   2   7   4    12115.15    11577.58    186.33 o
   3   7   4    12186.73    12223.42    194.19 o
   4   7   4     6483.30     6459.45     88.41 o
   5   7   4     1707.53     1708.11     37.84 o
   6   7   4     1337.05     1408.03     51.33 o
   7   7   4      194.56      177.19     23.93 o
   8   7   4       35.04      -46.55     55.86 o
 -10   8   4      217.73      275.76     43.45 o
  -9   8   4      145.78      107.54     16.24 o
  -8   8   4      160.51      135.53     23.78 o
  -7   8   4      730.74      733.00     26.35 o
  -6   8   4       50.22       58.85     13.90 o
  -5   8   4       21.18       24.04     14.34 o
  -4   8   4      877.60      857.22     26.14 o
  -3   8   4      635.21      623.56     27.75 o
  -2   8   4      691.74      676.28     18.34 o
  -1   8   4     1165.45     1118.92     24.83 o
   0   8   4      359.08      365.68     21.18 o
   1   8   4       38.71       56.54      9.22 o
   2   8   4       45.54       30.21      5.08 o
   3   8   4      224.38      236.42     18.61 o
   4   8   4      938.59      978.83     22.46 o
   5   8   4      874.40      913.29     21.72 o
   6   8   4     3531.44     3426.92    134.27 o
   7   8   4     2861.18     2957.93     79.58 o
   8   8   4      315.46      457.37    152.19 o
 -10   9   4        6.30        3.20     24.09 o
  -9   9   4        4.03       -1.19     11.28 o
  -8   9   4      414.04      412.88     31.00 o
  -7   9   4     2795.35     2805.97     51.80 o
  -6   9   4     9092.17     8993.93    143.91 o
  -5   9   4     3187.46     3115.94     58.09 o
  -4   9   4    10909.08    10878.05    171.34 o
  -3   9   4    16601.41    16721.13    257.47 o
  -2   9   4    12284.24    12304.75    186.23 o
  -1   9   4     4829.46     4776.04     72.73 o
   0   9   4     1475.56     1461.14     35.43 o
   1   9   4      432.36      435.21     13.66 o
   2   9   4      188.80      180.01     12.35 o
   3   9   4      164.60      145.42      9.49 o
   4   9   4        4.81       31.12     15.68 o
   5   9   4      507.74      491.02     25.86 o
   6   9   4      468.05      402.43     30.60 o
   7   9   4     1264.80     1415.98     74.69 o
  -9  10   4      100.17       54.41     20.84 o
  -8  10   4      168.82      157.62     22.62 o
  -7  10   4       46.39       46.41     15.30 o
  -6  10   4      725.67      688.58     40.31 o
  -5  10   4       97.97       99.49     18.54 o
  -4  10   4       77.61       82.76     16.39 o
  -3  10   4     1094.27     1041.19     27.81 o
  -2  10   4       15.83       29.47     11.74 o
  -1  10   4     1112.56     1130.56     32.35 o
   0  10   4      447.47      450.65     23.73 o
   1  10   4      225.39      241.20     15.77 o
   2  10   4      456.24      446.23     15.72 o
   3  10   4      188.22      148.69      7.13 o
   4  10   4      771.48      745.34     26.74 o
   5  10   4      895.25      935.05     34.77 o
   6  10   4     2993.26     3128.16     91.61 o
   7  10   4      450.46      542.32    104.51 o
  -9  11   4      405.35      292.47     32.68 o
  -8  11   4      499.11      462.84     33.13 o
  -7  11   4      145.43      154.95     18.71 o
  -6  11   4      225.09      236.97     24.87 o
  -5  11   4       30.61       21.62     14.40 o
  -4  11   4      148.11      137.35     17.91 o
  -3  11   4       14.64       16.31     12.81 o
  -2  11   4       20.20        6.67     13.15 o
  -1  11   4      391.31      400.17     22.85 o
   0  11   4     1149.09     1084.67     28.78 o
   1  11   4     2031.17     2046.22     46.04 o
   2  11   4     2065.71     2065.55     37.37 o
   3  11   4     1691.53     1683.45     59.10 o
   4  11   4      600.97      599.06     26.96 o
   5  11   4     1559.17     1639.70     36.62 o
   6  11   4      202.64      146.70     30.09 o
  -8  12   4     1769.65     1664.91     67.83 o
  -7  12   4      382.60      400.26     29.10 o
  -6  12   4     1610.96     1580.04     48.93 o
  -5  12   4      199.75      227.20     24.85 o
  -4  12   4       43.69       59.25     16.57 o
  -3  12   4     1376.99     1427.73     45.60 o
  -2  12   4     1283.59     1285.24     36.94 o
  -1  12   4     2196.47     2380.06     60.31 o
   0  12   4     3754.34     3757.55     69.62 o
   1  12   4      635.79      700.61     22.72 o
   2  12   4      448.90      463.71     19.30 o
   3  12   4       83.26       63.13     10.63 o
   4  12   4      106.16      135.63     21.81 o
   5  12   4     1201.15     1241.31     35.34 o
   6  12   4     1464.14     1564.56     91.96 o
  -7  13   4      286.94      293.03     26.94 o
  -6  13   4      977.38     1011.64     35.60 o
  -5  13   4      974.37     1029.44     45.54 o
  -4  13   4     1529.49     1579.51     49.64 o
  -3  13   4     1765.15     1789.54     54.64 o
  -2  13   4      735.67      728.48     47.19 o
  -1  13   4      559.61      556.64     32.67 o
   0  13   4      193.48      153.60     20.31 o
   1  13   4        0.89       11.44     14.63 o
   2  13   4      211.97      206.05     19.88 o
   3  13   4       33.72       31.29     10.66 o
   4  13   4      184.97      166.76     21.78 o
   5  13   4       22.13       26.24     15.78 o
  -7  14   4      775.61      688.17     37.99 o
  -6  14   4      362.10      344.83     29.27 o
  -5  14   4      767.26      768.73     40.00 o
  -4  14   4      867.95      878.04     39.60 o
  -3  14   4        3.24       14.51     19.16 o
  -2  14   4      783.92      804.31     50.61 o
  -1  14   4      968.93      962.92     44.84 o
   0  14   4     1167.32     1270.97     54.39 o
   1  14   4      938.70      901.02     65.12 o
   2  14   4       92.08       71.91     14.24 o
   3  14   4      227.72      193.83     23.93 o
   4  14   4       44.51       68.69     18.15 o
  -5  15   4        1.00       29.98     21.14 o
  -4  15   4      242.57      221.75     28.83 o
  -3  15   4       27.82       38.16     21.16 o
  -2  15   4       20.59       25.42     19.96 o
  -1  15   4       67.60      107.84     23.69 o
   0  15   4     1401.46     1411.66     64.35 o
   1  15   4     4625.79     4675.37     95.38 o
   2  15   4     4365.54     4282.88    119.09 o
   3  15   4     4107.31     4099.88     96.43 o
  -4  16   4       86.40       75.62     26.84 o
  -3  16   4        4.69      -10.74     19.79 o
  -2  16   4      558.59      516.54     40.39 o
  -1  16   4      270.64      292.06     30.04 o
   0  16   4      174.39      192.94     31.20 o
   1  16   4     1141.03     1138.32     45.25 o
   2  16   4      422.36      461.82     36.69 o
 -11   1   5      763.88      761.13     30.13 o
 -10   1   5     1393.79     1420.23     35.73 o
  -9   1   5      574.19      571.81     31.50 o
  -8   1   5       72.52       85.85     11.60 o
  -7   1   5      124.49      137.38     13.12 o
  -6   1   5      563.02      534.12     17.36 o
  -5   1   5     7206.04     6911.22     81.37 o
  -4   1   5     2814.13     2805.95     34.49 o
  -3   1   5      556.36      550.33     10.70 o
  -2   1   5      872.04      827.36     13.29 o
  -1   1   5       32.42       24.59      5.88 o
   0   1   5     7291.28     7652.60    162.36 o
   1   1   5     5036.99     5157.10     66.34 o
   2   1   5    11451.08    11981.88    149.59 o
   3   1   5    10008.69    10132.84    146.36 o
   4   1   5     3852.95     3759.36     55.70 o
   5   1   5      861.40      836.18     23.28 o
   6   1   5      334.71      324.56     45.12 o
   7   1   5        0.71      -16.24     20.15 o
   8   1   5      314.68      312.45     32.84 o
 -11   2   5      841.97      862.77     34.37 o
 -10   2   5     3200.49     3170.60     61.71 o
  -9   2   5     2663.64     2744.22     50.49 o
  -8   2   5    10645.71    10643.43    150.10 o
  -7   2   5    11520.22    11520.77    145.57 o
  -6   2   5    12170.46    11975.56    145.35 o
  -5   2   5     3685.98     3686.67     44.80 o
  -4   2   5     2876.89     2839.01     36.29 o
  -3   2   5      282.48      313.41     14.53 o
  -2   2   5       24.68       32.68      7.26 o
  -1   2   5     1877.58     1908.41     20.94 o
   0   2   5      557.02      535.23     12.03 o
   1   2   5      608.84      653.62     21.35 o
   2   2   5       37.62       36.79      4.86 o
   3   2   5      929.02      867.36     11.26 o
   4   2   5     9752.57     9898.47    205.91 o
   5   2   5     7109.49     7122.06    106.41 o
   6   2   5     2763.35     2713.11     59.19 o
   7   2   5     2189.53     2301.96     73.93 o
   8   2   5      989.75     1166.57    127.45 o
 -11   3   5       79.26       56.35     25.85 o
 -10   3   5      125.83      150.05     23.66 o
  -9   3   5       64.63       55.04     10.49 o
  -8   3   5       39.66       42.40     12.19 o
  -7   3   5       20.73       13.24      9.42 o
  -6   3   5     1293.89     1327.97     25.39 o
  -5   3   5       14.61       25.65      9.37 o
  -4   3   5     1182.68     1224.92     20.39 o
  -3   3   5       28.86       57.96      9.63 o
  -2   3   5    10014.43    10403.10    105.63 o
  -1   3   5     1304.45     1292.19     15.90 o
   0   3   5     2017.11     2053.35     24.07 o
   1   3   5     7564.03     7694.45    107.82 o
   2   3   5     4848.22     4886.10    100.93 o
   3   3   5     3412.84     3249.56     83.99 o
   4   3   5     2110.93     2069.24     24.88 o
   5   3   5    12107.74    12118.34    413.12 o
   6   3   5     1621.94     1669.21     30.71 o
   7   3   5      963.38      925.12    138.29 o
   8   3   5      811.26      767.56     76.25 o
 -11   4   5      773.46      725.36     38.21 o
 -10   4   5      552.16      563.77     18.09 o
  -9   4   5      118.30      117.69     12.44 o
  -8   4   5       30.37       43.33     12.40 o
  -7   4   5      114.52      125.44     13.54 o
  -6   4   5       38.72       61.59     10.36 o
  -5   4   5     1985.13     2025.38     34.69 o
  -4   4   5    15476.73    15915.00    215.57 o
  -3   4   5    35387.62    34948.14    982.81 o
  -2   4   5    19761.15    20191.97    272.09 o
  -1   4   5    26557.38    27081.47    380.02 o
   0   4   5    14741.60    14669.55    175.43 o
   1   4   5    15238.82    15131.23    223.68 o
   2   4   5     6893.80     6959.93     81.90 o
   3   4   5     2243.88     2180.23     22.91 o
   4   4   5      910.07      890.64     14.29 o
   5   4   5        4.64        2.43     10.73 o
   6   4   5     1111.54     1060.48     39.46 o
   7   4   5       53.50        9.71     37.52 o
   8   4   5      198.51      179.32     54.29 o
 -11   5   5     1230.04     1195.57     90.95 o
 -10   5   5     1029.95      996.88     56.33 o
  -9   5   5      791.60      798.99     21.08 o
  -8   5   5      211.09      186.73     12.27 o
  -7   5   5      399.58      404.49     15.99 o
  -6   5   5     8237.34     8303.85    122.18 o
  -5   5   5     8124.12     8021.26    106.96 o
  -4   5   5    23075.92    23320.61    338.96 o
  -3   5   5    11513.24    11371.87    165.42 o
  -2   5   5     3988.92     3974.75     45.98 o
  -1   5   5      732.26      649.03     13.95 o
   0   5   5     2863.83     2967.36     48.23 o
   1   5   5      102.91       89.81      9.26 o
   2   5   5      915.45      889.83     18.42 o
   3   5   5      109.34      110.30     10.33 o
   4   5   5       48.87       44.53      8.49 o
   5   5   5      848.01      931.22     42.23 o
   6   5   5     2270.58     2379.07    123.51 o
   7   5   5     4061.31     3583.86    348.42 o
   8   5   5     1839.62     2001.66    218.78 o
 -11   6   5      361.39      277.12     39.25 o
 -10   6   5      654.25      605.63     18.62 o
  -9   6   5      229.03      216.90     18.32 o
  -8   6   5     2199.08     2194.34     41.07 o
  -7   6   5      670.77      638.91     21.74 o
  -6   6   5    12124.53    12263.53    192.13 o
  -5   6   5      761.01      701.51     25.19 o
  -4   6   5     3392.95     3355.12     46.56 o
  -3   6   5     1691.49     1657.87     28.42 o
  -2   6   5     4319.45     4064.64     53.78 o
  -1   6   5     2981.11     3123.13     51.17 o
   0   6   5     1930.99     1923.53     39.26 o
   1   6   5     2234.41     2298.38     46.75 o
   2   6   5      420.52      400.99     22.56 o
   3   6   5      620.21      638.07     21.34 o
   4   6   5       87.84       93.47      6.46 o
   5   6   5      307.93      288.84     10.17 o
   6   6   5     1453.45     1540.86     49.68 o
   7   6   5       82.19       62.70     13.33 o
   8   6   5      180.67      231.65     68.40 o
 -10   7   5      490.46      463.09     56.25 o
  -9   7   5      756.72      759.48     22.78 o
  -8   7   5     1525.30     1477.33     42.20 o
  -7   7   5     1310.10     1310.15     32.42 o
  -6   7   5      410.85      387.41     16.46 o
  -5   7   5     2141.66     2104.89     34.42 o
  -4   7   5     1418.46     1365.01     29.50 o
  -3   7   5     1218.89     1208.85     24.19 o
  -2   7   5       18.10        7.62      8.51 o
  -1   7   5       18.33       39.57      9.66 o
   0   7   5     2887.08     2975.62     42.71 o
   1   7   5     7269.34     7150.52     88.27 o
   2   7   5     7960.55     7769.86    118.77 o
   3   7   5     9874.89     9669.81    138.68 o
   4   7   5     4449.64     4415.81     74.68 o
   5   7   5      949.46      966.60     34.23 o
   6   7   5      215.93      215.83     25.86 o
   7   7   5       63.77       62.31     20.91 o
   8   7   5       59.50       16.64     53.70 o
 -10   8   5      378.26      333.88     36.44 o
  -9   8   5     1379.46     1335.83     33.38 o
  -8   8   5     1782.42     1769.69     49.74 o
  -7   8   5     2714.25     2630.04     58.64 o
  -6   8   5     1865.05     1824.37     38.90 o
  -5   8   5      198.14      206.71     19.88 o
  -4   8   5       69.00       78.01     11.47 o
  -3   8   5      850.30      800.48     24.02 o
  -2   8   5     3550.87     3566.80     54.13 o
  -1   8   5     1567.34     1491.19     34.04 o
   0   8   5     3804.44     3664.09     53.28 o
   1   8   5     1553.52     1547.08     26.53 o
   2   8   5      248.36      239.91     21.94 o
   3   8   5     1706.92     1683.63     35.33 o
   4   8   5       28.22       42.90     13.55 o
   5   8   5     2209.29     2095.50     42.48 o
   6   8   5     1848.68     1959.59     48.95 o
   7   8   5      599.70      461.37     66.94 o
 -10   9   5        0.55       -1.67     12.32 o
  -9   9   5       14.79       13.78     11.80 o
  -8   9   5       72.55       71.13     20.34 o
  -7   9   5      123.34       94.27     20.26 o
  -6   9   5       55.64       52.27     13.82 o
  -5   9   5      720.73      760.64     32.67 o
  -4   9   5      488.54      510.79     26.13 o
  -3   9   5      205.80      237.24     16.22 o
  -2   9   5        1.41       -1.69     11.33 o
  -1   9   5       47.46       65.46     11.22 o
   0   9   5      374.75      395.50     15.96 o
   1   9   5        2.55       10.70      6.98 o
   2   9   5     1674.76     1666.87     37.24 o
   3   9   5       22.75       40.31     13.60 o
   4   9   5      858.52      903.86     25.00 o
   5   9   5       26.05       22.28      8.74 o
   6   9   5      318.66      388.00     56.05 o
   7   9   5       55.52       42.81     26.81 o
  -9  10   5     1705.02     1712.81     52.21 o
  -8  10   5     2533.09     2566.98     92.02 o
  -7  10   5     3475.62     3542.15     69.12 o
  -6  10   5     5199.26     5110.28    144.73 o
  -5  10   5     4628.53     4574.82     84.79 o
  -4  10   5     1629.95     1624.54     46.54 o
  -3  10   5       79.35       62.79     13.08 o
  -2  10   5        4.82        4.83     12.40 o
  -1  10   5        8.18       27.08     15.16 o
   0  10   5       29.71       64.47     13.72 o
   1  10   5      310.04      330.11     16.32 o
   2  10   5       16.96       22.31      7.78 o
   3  10   5     1641.09     1630.91     42.21 o
   4  10   5     2072.85     2069.23     39.64 o
   5  10   5     2273.83     2276.52     53.64 o
   6  10   5     2015.99     2198.80     64.13 o
  -9  11   5      104.35       81.33     21.79 o
  -8  11   5       57.57       44.95     20.64 o
  -7  11   5        8.94       25.39     18.68 o
  -6  11   5      814.16      778.90     32.60 o
  -5  11   5      665.40      659.13     42.84 o
  -4  11   5      747.70      733.40     25.96 o
  -3  11   5      698.10      725.65     29.54 o
  -2  11   5        2.56       22.06     14.59 o
  -1  11   5     1456.84     1481.11     38.15 o
   0  11   5     1980.45     2036.25     43.52 o
   1  11   5     4229.26     4196.88     58.84 o
   2  11   5     7491.47     7271.06    137.55 o
   3  11   5     8881.50     8774.44    150.97 o
   4  11   5     6920.51     6873.06    126.87 o
   5  11   5     1135.19     1172.83     38.57 o
   6  11   5      452.11      478.13     34.43 o
  -8  12   5      978.42      963.90     39.61 o
  -7  12   5     1087.42     1082.44     45.10 o
  -6  12   5     1875.71     1832.61     45.96 o
  -5  12   5     2882.39     2834.49     70.47 o
  -4  12   5     1719.75     1741.96     44.47 o
  -3  12   5     1720.79     1761.40     50.57 o
  -2  12   5     1224.27     1212.31     39.04 o
  -1  12   5     1160.81     1331.42     37.58 o
   0  12   5     1319.64     1342.37     35.20 o
   1  12   5     1626.98     1643.49     36.69 o
   2  12   5      554.20      513.83     42.56 o
   3  12   5     1224.83     1188.91     57.80 o
   4  12   5      309.69      347.17     22.07 o
   5  12   5      493.73      559.49     30.38 o
  -7  13   5      175.48      148.84     23.69 o
  -6  13   5     2007.18     2026.88     54.92 o
  -5  13   5     4444.72     4281.46     91.56 o
  -4  13   5     3960.81     4003.57     79.95 o
  -3  13   5     2757.19     2770.86     76.64 o
  -2  13   5     2349.42     2227.69     58.36 o
  -1  13   5     1182.39     1292.61     48.67 o
   0  13   5      675.87      668.32     29.69 o
   1  13   5        0.83       17.01     11.92 o
   2  13   5       40.58       14.18      9.13 o
   3  13   5        4.73       19.60     19.74 o
   4  13   5      121.75      101.39     18.95 o
  -6  14   5       26.61       35.00     22.93 o
  -5  14   5      766.48      870.00     43.41 o
  -4  14   5     2118.90     2204.71     61.50 o
  -3  14   5     1715.89     1777.15     66.27 o
  -2  14   5     6453.90     6566.01    138.49 o
  -1  14   5     6022.00     6092.18    133.05 o
   0  14   5     5435.85     5393.97    114.09 o
   1  14   5     1636.64     1692.84     41.92 o
   2  14   5      778.94      800.78     46.00 o
   3  14   5       55.25       66.74     24.48 o
   4  14   5       14.80       21.85     19.43 o
  -5  15   5       32.70       51.72     26.87 o
  -4  15   5      193.55      184.04     25.63 o
  -3  15   5        9.04       -3.91     22.81 o
  -2  15   5     1154.92     1187.67     48.12 o
  -1  15   5      260.43      263.64     30.07 o
   0  15   5      152.16      157.49     23.52 o
   1  15   5        4.21       -8.86     23.50 o
   2  15   5      345.28      307.73     29.82 o
  -3  16   5      116.85       94.05     29.17 o
  -2  16   5      551.47      546.49     37.84 o
  -1  16   5      906.98      777.59     44.53 o
   0  16   5      531.72      499.54     36.84 o
   1  16   5      379.92      406.03     38.95 o
 -11   0   6      174.46      171.57     21.89 o
 -10   0   6        8.70       40.93     23.26 o
  -9   0   6      314.50      291.03     26.12 o
  -8   0   6      556.94      588.97     45.89 o
  -7   0   6      837.31      842.36     45.23 o
  -6   0   6      345.03      377.24     26.71 o
  -5   0   6      218.18      244.77     24.95 o
  -4   0   6     2873.96     2626.09     61.70 o
  -3   0   6     6221.62     6004.59    103.13 o
  -2   0   6    40058.31    39752.07   1094.88 o
  -1   0   6    22108.78    21428.93    431.36 o
   0   0   6    25153.91    25539.23    529.41 o
   1   0   6     3063.95     2549.72     64.42 o
   2   0   6    15113.99    15742.71    314.40 o
   3   0   6     2872.53     2937.65     94.89 o
   4   0   6      702.68      688.15     16.38 o
   5   0   6       42.05       43.85     31.53 o
   6   0   6      128.93      160.83     26.11 o
   7   0   6       17.72       25.78     39.13 o
 -11   1   6     1402.31     1438.07     34.54 o
 -10   1   6     3232.58     3299.80     59.98 o
  -9   1   6     2138.67     2220.52     45.57 o
  -8   1   6      633.32      655.79     22.81 o
  -7   1   6      311.53      333.75     22.65 o
  -6   1   6      893.29      892.38     19.55 o
  -5   1   6      675.40      662.17     15.96 o
  -4   1   6     1513.16     1548.50     23.04 o
  -3   1   6      121.92      145.75     10.49 o
  -2   1   6      167.40      153.95      8.50 o
  -1   1   6     5172.54     5221.81     60.01 o
   0   1   6     1490.53     1449.50     38.58 o
   1   1   6     3376.05     3376.04     40.64 o
   2   1   6     3497.10     3521.22     61.79 o
   3   1   6     2778.51     2723.97     58.16 o
   4   1   6      250.22      242.11     10.09 o
   5   1   6      422.61      423.21      9.84 o
   6   1   6        4.02       30.70     22.88 o
   7   1   6      102.26       73.22     17.80 o
   8   1   6      179.81      178.42     64.60 o
 -11   2   6      708.30      650.12     48.39 o
 -10   2   6      196.02      178.70     31.83 o
  -9   2   6     1157.44     1110.85     30.52 o
  -8   2   6      965.18      936.25     30.56 o
  -7   2   6     4505.34     4470.62     57.45 o
  -6   2   6     1033.38      964.63     19.80 o
  -5   2   6     4969.71     5046.93     65.88 o
  -4   2   6     2722.50     2764.26     33.42 o
  -3   2   6     3280.53     3419.40     44.33 o
  -2   2   6     1068.92     1105.46     18.22 o
  -1   2   6       45.98       58.67      6.97 o
   0   2   6      555.23      608.53     25.46 o
   1   2   6      828.54      816.00     23.21 o
   2   2   6     2401.67     2258.56     29.11 o
   3   2   6     3557.01     3582.29     53.29 o
   4   2   6     1124.86     1082.55     14.44 o
   5   2   6     1764.80     1800.78     24.87 o
   6   2   6     3307.23     2988.77    141.92 o
   7   2   6     5198.20     5543.48    221.84 o
   8   2   6      359.55      306.34     83.62 o
 -11   3   6      619.29      613.75     23.95 o
 -10   3   6      370.30      311.08     25.94 o
  -9   3   6       56.67       40.16     15.13 o
  -8   3   6       29.07       19.04     10.46 o
  -7   3   6     1919.87     1912.48     31.29 o
  -6   3   6     4630.49     4599.13     59.86 o
  -5   3   6     4595.35     4443.41     60.44 o
  -4   3   6     5760.61     5541.17     66.85 o
  -3   3   6     9088.90     9090.96    119.22 o
  -2   3   6     3260.41     3209.40     40.66 o
  -1   3   6     1019.43     1014.01     17.68 o
   0   3   6      327.88      347.46     12.17 o
   1   3   6     5327.21     5161.03     49.32 o
   2   3   6     4581.95     4387.09    103.95 o
   3   3   6     1591.18     1550.41     23.09 o
   4   3   6     2585.82     2377.20     40.96 o
   5   3   6     1369.45     1252.67     40.57 o
   6   3   6       96.09       76.40      9.27 o
   7   3   6      354.83      293.95     84.48 o
   8   3   6     1479.26     1458.44    104.26 o
 -11   4   6       60.09       52.19     14.08 o
 -10   4   6      187.59      160.72     17.61 o
  -9   4   6      492.08      470.49     23.94 o
  -8   4   6     2053.42     2016.99     33.66 o
  -7   4   6      701.32      693.47     22.18 o
  -6   4   6     1433.88     1427.94     32.20 o
  -5   4   6       12.07       17.01      9.31 o
  -4   4   6     2944.66     3174.29     46.03 o
  -3   4   6       21.02       16.54      8.77 o
  -2   4   6       25.58       39.54      8.43 o
  -1   4   6     4051.97     3894.30     41.56 o
   0   4   6     2975.96     2914.19     28.50 o
   1   4   6       90.57       96.99     11.47 o
   2   4   6       40.85       43.17      8.55 o
   3   4   6      287.51      307.03     13.97 o
   4   4   6     1264.29     1129.20     20.51 o
   5   4   6      607.55      636.79     33.25 o
   6   4   6     1633.20     1700.97     65.45 o
   7   4   6      248.17      206.61     84.23 o
   8   4   6      141.89       89.58     49.14 o
 -11   5   6      186.04       96.88     29.33 o
 -10   5   6        6.72        3.62     14.91 o
  -9   5   6      161.15      145.17     15.77 o
  -8   5   6      315.02      322.32     16.58 o
  -7   5   6     2390.37     2413.39     38.31 o
  -6   5   6      732.16      715.69     31.23 o
  -5   5   6     3264.19     3313.33     52.39 o
  -4   5   6     1147.31     1107.03     22.72 o
  -3   5   6     2298.49     2168.01     30.16 o
  -2   5   6     2203.97     2245.30     36.76 o
  -1   5   6      476.17      488.95     12.17 o
   0   5   6       43.95       41.35      6.51 o
   1   5   6       24.10       39.77      9.20 o
   2   5   6       92.68      117.28     11.52 o
   3   5   6     5118.00     5026.72     56.60 o
   4   5   6      816.97      832.60     34.29 o
   5   5   6      230.96      265.94     20.38 o
   6   5   6        4.20        0.25      9.85 o
   7   5   6       76.13       81.58     50.18 o
 -11   6   6       54.42       90.07     21.39 o
 -10   6   6      808.90      818.75     25.78 o
  -9   6   6     3580.58     3596.90     61.94 o
  -8   6   6     3221.73     3293.62     56.05 o
  -7   6   6     1976.70     1966.44     45.29 o
  -6   6   6     2479.27     2490.34     46.19 o
  -5   6   6     3917.00     3766.02     54.03 o
  -4   6   6     1826.19     1866.51     31.73 o
  -3   6   6       70.65       68.51     10.09 o
  -2   6   6      920.87      882.85     20.38 o
  -1   6   6      664.79      656.50     19.20 o
   0   6   6      969.83      965.92     18.99 o
   1   6   6        2.83       17.86     10.21 o
   2   6   6      484.48      462.18     16.61 o
   3   6   6     1808.36     1813.96     44.70 o
   4   6   6     2477.91     2492.39    110.14 o
   5   6   6     7818.04     7558.99    281.05 o
   6   6   6     5255.06     5573.65    150.45 o
   7   6   6     4325.30     4709.83    260.52 o
 -10   7   6      115.44      121.02     15.50 o
  -9   7   6      869.29      847.11     28.40 o
  -8   7   6     1880.16     1955.31     56.64 o
  -7   7   6      703.01      717.66     27.13 o
  -6   7   6     1865.26     1911.56     53.14 o
  -5   7   6     2216.36     2129.94     45.90 o
  -4   7   6     4663.03     4621.85     70.68 o
  -3   7   6     4459.65     4312.06     53.78 o
  -2   7   6     2378.98     2359.00     38.46 o
  -1   7   6     1109.84     1104.65     21.76 o
   0   7   6        2.20        7.20      8.25 o
   1   7   6      603.44      617.48     20.25 o
   2   7   6      437.10      448.88     18.79 o
   3   7   6        9.14       25.64     10.88 o
   4   7   6      489.97      515.67     19.88 o
   5   7   6       58.86       57.80     14.18 o
   6   7   6        0.36       -6.78     14.56 o
   7   7   6        5.03      -24.25     86.60 o
 -10   8   6      210.25      158.91     20.15 o
  -9   8   6      110.71       98.07     13.70 o
  -8   8   6      273.44      252.26     23.37 o
  -7   8   6        1.59       12.67     15.78 o
  -6   8   6      923.43      890.94     24.50 o
  -5   8   6       15.62       21.09     15.35 o
  -4   8   6     2111.76     2090.94     36.88 o
  -3   8   6     4633.02     4491.96     70.75 o
  -2   8   6     8443.29     8334.52    118.06 o
  -1   8   6    10637.91    10695.30    153.09 o
   0   8   6    11602.47    11912.36    169.68 o
   1   8   6     3783.77     3765.73     69.36 o
   2   8   6     1449.81     1440.76     40.22 o
   3   8   6     1522.02     1541.58     31.32 o
   4   8   6     3280.38     3290.25     49.87 o
   5   8   6      317.65      296.70     22.80 o
   6   8   6      506.04      496.85     60.38 o
   7   8   6       60.49       71.54     32.23 o
 -10   9   6     3085.75     2957.53     56.09 o
  -9   9   6     1997.67     1997.24     53.23 o
  -8   9   6     1256.64     1228.55     46.14 o
  -7   9   6      262.98      243.21     21.99 o
  -6   9   6        2.44       -7.84     14.59 o
  -5   9   6      541.33      568.81     43.65 o
  -4   9   6      321.67      345.51     21.51 o
  -3   9   6       20.94       38.45     11.83 o
  -2   9   6      804.36      943.04     24.95 o
  -1   9   6      478.88      451.64     20.03 o
   0   9   6     2516.09     2401.07     44.77 o
   1   9   6     4102.15     3950.92     67.86 o
   2   9   6     1284.61     1300.84     47.36 o
   3   9   6     3512.12     3631.91     70.76 o
   4   9   6     1627.48     1655.35     42.39 o
   5   9   6      595.56      593.31     40.02 o
   6   9   6        0.16       -7.73     23.40 o
  -9  10   6       72.00       58.82     20.80 o
  -8  10   6       14.52        7.69     20.73 o
  -7  10   6        8.98        3.85     14.74 o
  -6  10   6       36.43       46.32     15.19 o
  -5  10   6     1766.08     1709.17     42.66 o
  -4  10   6     1084.11     1073.89     33.95 o
  -3  10   6     3055.46     3289.89     66.56 o
  -2  10   6     5091.64     5138.26     85.99 o
  -1  10   6     2602.41     2803.65     53.98 o
   0  10   6     3293.59     3286.45     60.43 o
   1  10   6     5731.94     5878.35     72.01 o
   2  10   6     1219.17     1258.22     45.57 o
   3  10   6      229.06      218.11     18.25 o
   4  10   6      232.00      241.84     17.93 o
   5  10   6      411.00      425.41     45.70 o
   6  10   6       45.82       67.11     40.69 o
  -9  11   6      124.84       80.42     29.98 o
  -8  11   6       24.54       61.16     25.10 o
  -7  11   6       49.78       33.46     19.03 o
  -6  11   6       43.47       59.75     21.07 o
  -5  11   6      423.09      463.19     30.01 o
  -4  11   6      666.13      686.52     28.62 o
  -3  11   6     1788.50     1780.53     45.75 o
  -2  11   6      213.38      232.89     19.98 o
  -1  11   6      355.41      351.18     22.36 o
   0  11   6       28.26       46.48     16.74 o
   1  11   6       76.92       74.31     11.98 o
   2  11   6      127.51      113.29     20.11 o
   3  11   6       15.79       35.44     19.78 o
   4  11   6      214.57      211.94     19.92 o
   5  11   6       92.96       83.85     38.85 o
  -8  12   6     1370.91     1319.69     54.62 o
  -7  12   6     1744.62     1748.99     64.56 o
  -6  12   6     1367.21     1415.50     52.88 o
  -5  12   6      113.49      137.04     26.41 o
  -4  12   6       57.24       57.78     17.96 o
  -3  12   6      442.02      448.09     31.46 o
  -2  12   6     1539.63     1546.74     43.90 o
  -1  12   6     2971.23     2827.91     62.76 o
   0  12   6      565.63      552.28     28.34 o
   1  12   6     1813.21     1708.60     36.24 o
   2  12   6        3.00       35.55     17.68 o
   3  12   6      101.20      101.22     22.51 o
   4  12   6      654.53      657.58     30.45 o
   5  12   6      540.66      524.65     47.82 o
  -7  13   6        0.43       18.73     18.95 o
  -6  13   6      222.72      212.20     25.02 o
  -5  13   6      367.52      366.71     29.87 o
  -4  13   6        2.94        6.08     17.95 o
  -3  13   6       50.15       42.49     22.25 o
  -2  13   6      163.59      167.75     27.34 o
  -1  13   6      244.02      241.20     24.64 o
   0  13   6      762.62      745.53     28.47 o
   1  13   6      379.86      377.49     23.75 o
   2  13   6     1055.29     1127.29     50.56 o
   3  13   6      824.59      785.53     39.44 o
   4  13   6      404.76      466.83     55.33 o
  -6  14   6      650.01      717.38     40.83 o
  -5  14   6       52.04       59.14     20.76 o
  -4  14   6      433.89      404.40     32.51 o
  -3  14   6      686.22      689.78     39.56 o
  -2  14   6        2.33       -7.06     21.68 o
  -1  14   6       75.65      109.40     23.90 o
   0  14   6        0.49       13.99     17.51 o
   1  14   6      228.96      199.38     31.28 o
   2  14   6        6.39       36.27     20.11 o
   3  14   6      262.23      331.71     40.82 o
  -5  15   6     1712.20     1726.58     63.24 o
  -4  15   6     2830.18     2816.90     90.57 o
  -3  15   6     3219.65     3244.73     93.86 o
  -2  15   6     1492.33     1468.05     59.09 o
  -1  15   6      170.25      224.60     28.30 o
   0  15   6        7.37       25.84     23.64 o
   1  15   6       14.31       31.41     33.24 o
  -2  16   6      485.29      433.71     43.55 o
  -1  16   6      267.55      225.56     35.14 o
 -11   1   7      670.46      700.75     49.39 o
 -10   1   7      122.88      105.81     17.77 o
  -9   1   7      583.51      614.03     42.66 o
  -8   1   7        7.20        5.36     12.03 o
  -7   1   7     1962.16     1917.09     40.80 o
  -6   1   7     5202.06     5196.03     78.73 o
  -5   1   7     5424.53     5322.47     73.72 o
  -4   1   7    17317.62    17182.54    235.59 o
  -3   1   7     9062.82     9021.13    119.38 o
  -2   1   7      599.86      555.08     12.33 o
  -1   1   7     3231.65     3283.01     38.60 o
   0   1   7     1081.48     1110.91     35.38 o
   1   1   7      350.57      337.53     16.46 o
   2   1   7     3479.44     3393.23     39.79 o
   3   1   7      148.29      159.00      7.26 o
   4   1   7      412.39      382.70     10.35 o
   5   1   7      118.02       90.45     12.11 o
   6   1   7      397.51      457.33     49.94 o
   7   1   7     1083.22     1233.63    106.42 o
 -11   2   7       58.14       74.40     16.77 o
 -10   2   7       21.72       -6.84     15.71 o
  -9   2   7      194.73      210.75     17.99 o
  -8   2   7      667.53      614.98     22.08 o
  -7   2   7      970.05      954.97     26.72 o
  -6   2   7     1939.34     1942.98     36.77 o
  -5   2   7     1126.48     1157.45     21.80 o
  -4   2   7     2641.08     2617.12     35.92 o
  -3   2   7     7144.70     7249.60     87.61 o
  -2   2   7     1768.78     1645.77     22.33 o
  -1   2   7     9066.20     9455.50    118.17 o
   0   2   7     4019.25     4124.50     62.69 o
   1   2   7     1745.17     1760.57     34.14 o
   2   2   7       14.08       19.08      6.37 o
   3   2   7      437.54      418.26     10.40 o
   4   2   7     2683.24     2633.19     23.30 o
   5   2   7     3638.90     3602.96     61.16 o
   6   2   7     3340.77     3478.91    201.66 o
   7   2   7     1768.02     1991.35    160.74 o
 -11   3   7       76.64       48.54     17.31 o
 -10   3   7      978.86      954.80     38.60 o
  -9   3   7     1502.29     1486.18     39.93 o
  -8   3   7     3941.45     3954.47     61.15 o
  -7   3   7     3438.07     3453.24     57.64 o
  -6   3   7     3763.88     3724.09     57.71 o
  -5   3   7     2592.40     2559.09     37.84 o
  -4   3   7     2027.40     1981.45     32.21 o
  -3   3   7     4595.33     4347.87     54.54 o
  -2   3   7     7752.92     7990.08    103.93 o
  -1   3   7     5129.99     5113.30     63.92 o
   0   3   7     5298.11     5450.31     68.53 o
   1   3   7     5875.44     5843.22     76.48 o
   2   3   7     2523.03     2345.59     50.10 o
   3   3   7     3327.67     3148.58     74.44 o
   4   3   7     3187.58     3022.86     95.72 o
   5   3   7     4081.95     4124.17    104.62 o
   6   3   7      513.24      613.89     60.78 o
   7   3   7     1142.50     1371.35    148.44 o
 -11   4   7      187.99      196.85     30.46 o
 -10   4   7     2370.13     2360.35     58.65 o
  -9   4   7     2321.90     2397.59     49.05 o
  -8   4   7     9923.40    10018.34    151.55 o
  -7   4   7     5658.82     5868.87     90.89 o
  -6   4   7     4387.70     4384.30     58.75 o
  -5   4   7     2038.75     2072.38     38.46 o
  -4   4   7      110.89      103.85     11.30 o
  -3   4   7     1009.53     1017.11     26.63 o
  -2   4   7     3742.73     3827.74     48.22 o
  -1   4   7     3427.08     3438.89     40.01 o
   0   4   7     5139.97     5121.97     57.58 o
   1   4   7     5134.68     5082.96     67.63 o
   2   4   7       80.50       88.46     10.55 o
   3   4   7      252.73      254.02     16.25 o
   4   4   7     2391.35     2197.76     55.87 o
   5   4   7      510.08      573.54     80.55 o
   6   4   7      558.40      483.97     63.62 o
   7   4   7       58.15       15.05     39.67 o
 -11   5   7     2155.79     2097.54     54.22 o
 -10   5   7     4335.42     4355.10     80.18 o
  -9   5   7     1232.77     1164.37     30.86 o
  -8   5   7     3318.83     3355.98     60.40 o
  -7   5   7       17.37       36.02     12.91 o
  -6   5   7      266.27      249.00     19.22 o
  -5   5   7      269.28      289.42     18.40 o
  -4   5   7       65.87       72.24     12.08 o
  -3   5   7      192.70      218.09     13.57 o
  -2   5   7     1200.53     1177.23     34.39 o
  -1   5   7    10024.00    10034.79    116.00 o
   0   5   7    10455.99    10221.05    111.47 o
   1   5   7    23765.24    23253.17    448.66 o
   2   5   7    13342.76    13218.99    209.60 o
   3   5   7    22605.59    23339.23    504.34 o
   4   5   7     6613.60     6372.59    179.64 o
   5   5   7     2176.61     2226.05     71.61 o
   6   5   7      559.32      553.03     22.69 o
   7   5   7      346.45      283.99     64.55 o
 -11   6   7      216.04      196.73     21.77 o
 -10   6   7        6.30        3.61     12.40 o
  -9   6   7     1271.48     1216.73     43.12 o
  -8   6   7       11.82       18.17     11.98 o
  -7   6   7      546.00      547.63     24.98 o
  -6   6   7     1618.04     1685.37     42.78 o
  -5   6   7      646.47      684.20     24.35 o
  -4   6   7       13.64       17.63     10.34 o
  -3   6   7      823.18      796.53     21.99 o
  -2   6   7      243.03      262.61     12.99 o
  -1   6   7      229.28      246.81     16.42 o
   0   6   7      425.84      433.06     10.98 o
   1   6   7     1387.19     1363.85     29.32 o
   2   6   7     1560.35     1602.80     29.68 o
   3   6   7        2.18        6.31      8.70 o
   4   6   7     1062.36     1034.71     32.63 o
   5   6   7        6.62       22.94     21.40 o
   6   6   7       32.31        4.84     14.80 o
   7   6   7      193.46      217.24     65.18 o
 -10   7   7       12.83        6.63     13.12 o
  -9   7   7      224.43      194.08     20.19 o
  -8   7   7      579.51      542.34     27.28 o
  -7   7   7       77.01       82.28     20.33 o
  -6   7   7     8257.45     8207.47    134.85 o
  -5   7   7    12197.72    12023.44    178.00 o
  -4   7   7     7181.67     6952.13    107.49 o
  -3   7   7     2663.63     2622.98     44.66 o
  -2   7   7     3457.17     3469.79     51.94 o
  -1   7   7     2614.00     2556.41     37.01 o
   0   7   7      800.51      782.41     16.99 o
   1   7   7      253.36      298.87     21.53 o
   2   7   7     2311.54     2343.58     49.09 o
   3   7   7      105.22      116.50     11.82 o
   4   7   7      330.08      320.17     13.48 o
   5   7   7      170.88      169.07     20.67 o
   6   7   7      297.92      175.98    129.47 o
 -10   8   7      168.56      154.40     19.78 o
  -9   8   7     1027.67     1004.12     31.29 o
  -8   8   7     1179.62     1216.77     42.66 o
  -7   8   7     3913.74     3902.08     77.23 o
  -6   8   7     1621.26     1560.10     49.67 o
  -5   8   7      277.23      285.99     24.15 o
  -4   8   7       47.57       51.21     14.10 o
  -3   8   7     1782.75     1688.67     34.30 o
  -2   8   7     2131.04     2176.82     43.59 o
  -1   8   7     3281.54     3332.65     50.20 o
   0   8   7     2637.65     2616.62     39.60 o
   1   8   7     1178.37     1185.33     35.15 o
   2   8   7       80.86      101.83     15.50 o
   3   8   7      644.10      651.92     22.41 o
   4   8   7      998.85      990.03     25.01 o
   5   8   7     1352.25     1478.58     52.68 o
   6   8   7      455.91      514.99     26.80 o
 -10   9   7       14.73       23.86     15.39 o
  -9   9   7      144.47      158.07     23.34 o
  -8   9   7       34.04       39.09     16.70 o
  -7   9   7       57.47       53.17     22.41 o
  -6   9   7      123.20      127.25     20.08 o
  -5   9   7       44.58       51.64     14.70 o
  -4   9   7      276.18      271.57     20.67 o
  -3   9   7      445.65      500.81     24.85 o
  -2   9   7       45.37       55.23     13.77 o
  -1   9   7      291.10      281.71     18.44 o
   0   9   7      671.59      703.27     22.47 o
   1   9   7     1018.53     1066.62     33.05 o
   2   9   7     1244.14     1218.69     33.42 o
   3   9   7       12.71       39.74     13.87 o
   4   9   7       32.63       16.88     12.77 o
   5   9   7      153.26       92.81     33.13 o
   6   9   7       92.24       81.84     23.52 o
  -9  10   7       99.12       93.44     24.60 o
  -8  10   7      521.36      460.24     48.85 o
  -7  10   7      315.76      286.43     41.78 o
  -6  10   7      159.66      177.61     20.57 o
  -5  10   7        6.14      -14.24     14.73 o
  -4  10   7      482.63      533.48     25.84 o
  -3  10   7      497.52      623.89     27.39 o
  -2  10   7     2658.90     2674.46     47.05 o
  -1  10   7     2225.65     2406.40     47.64 o
   0  10   7     1166.65     1203.25     27.36 o
   1  10   7     1038.15      970.08     34.57 o
   2  10   7      278.69      256.37     22.42 o
   3  10   7      130.43      148.44     25.10 o
   4  10   7     1821.68     1868.48     42.01 o
   5  10   7     1054.37     1051.27    120.61 o
  -8  11   7      958.71      921.26     67.42 o
  -7  11   7     2779.29     2760.07     62.57 o
  -6  11   7     4153.08     4283.47     86.69 o
  -5  11   7     7154.70     7302.21    144.24 o
  -4  11   7     6196.21     6101.62    113.17 o
  -3  11   7     6095.34     6030.69    110.85 o
  -2  11   7     4585.20     4350.11     86.09 o
  -1  11   7     1255.62     1302.54     35.84 o
   0  11   7      609.01      620.73     21.96 o
   1  11   7       70.48       67.02     23.58 o
   2  11   7      169.85      151.38     20.61 o
   3  11   7       26.23       24.06     13.71 o
   4  11   7      126.97      114.41     17.44 o
  -8  12   7       93.31      100.08     29.06 o
  -7  12   7      993.08     1015.58     39.17 o
  -6  12   7     2245.58     2229.17     61.58 o
  -5  12   7      267.91      263.61     26.13 o
  -4  12   7      204.74      237.73     26.10 o
  -3  12   7      394.52      391.38     26.09 o
  -2  12   7     1004.02      942.59     42.87 o
  -1  12   7        2.14       35.81     13.96 o
   0  12   7       11.10       22.02     14.20 o
   1  12   7       35.44       37.74     19.97 o
   2  12   7       78.64       72.71     22.45 o
   3  12   7      197.29      174.39     27.57 o
   4  12   7      105.10       84.47     17.74 o
  -7  13   7      264.66      270.13     32.52 o
  -6  13   7       79.82      136.23     25.52 o
  -5  13   7       29.04       30.01     24.65 o
  -4  13   7       65.29       68.14     24.01 o
  -3  13   7      220.72      230.06     23.46 o
  -2  13   7      685.01      724.63     33.30 o
  -1  13   7     1696.73     1752.23     53.25 o
   0  13   7     2631.33     2600.63     67.43 o
   1  13   7     6565.05     6839.06    157.98 o
   2  13   7     8334.90     8503.68    187.27 o
   3  13   7     5401.31     5434.47    121.19 o
  -6  14   7      458.44      429.62     37.72 o
  -5  14   7      365.21      391.10     30.12 o
  -4  14   7      186.50      206.05     25.72 o
  -3  14   7      474.05      472.51     31.89 o
  -2  14   7     1212.04     1286.97     42.75 o
  -1  14   7      900.87      908.81     40.10 o
   0  14   7     1990.52     2024.65     74.91 o
   1  14   7      381.40      359.73     31.10 o
   2  14   7        6.09       -0.51     22.64 o
  -4  15   7      333.71      350.94     34.38 o
  -3  15   7      615.83      739.81     38.94 o
  -2  15   7      495.77      458.18     31.90 o
  -1  15   7      596.16      696.93     46.46 o
   0  15   7      968.97      906.59     54.32 o
 -11   0   8     1101.11     1120.37     54.50 o
 -10   0   8     3139.41     3240.98     96.89 o
  -9   0   8    10953.73    11315.15    269.21 o
  -8   0   8     6508.88     6486.72    180.85 o
  -7   0   8    13983.98    14096.85    337.49 o
  -6   0   8     7741.96     7542.50    173.02 o
  -5   0   8    13193.99    12764.31    268.29 o
  -4   0   8     3515.84     3527.78     71.51 o
  -3   0   8      546.47      541.42     24.48 o
  -2   0   8       28.49       20.84     14.73 o
  -1   0   8      441.36      466.79     43.43 o
   0   0   8      171.85      196.11     16.78 o
   1   0   8     1902.86     2020.33     53.37 o
   2   0   8     1935.89     2034.99     34.86 o
   3   0   8     1331.96     1480.58     29.03 o
   4   0   8     2041.93     2138.36     44.89 o
   5   0   8    10287.48     9187.54    818.68 o
 -11   1   8       30.52       24.46     16.85 o
 -10   1   8      234.46      225.45     20.88 o
  -9   1   8      164.07      157.91     26.45 o
  -8   1   8        1.91        7.61     16.08 o
  -7   1   8      777.49      786.09     30.70 o
  -6   1   8        7.94       13.34     13.32 o
  -5   1   8       47.08       66.72     11.69 o
  -4   1   8       51.55       66.61     10.98 o
  -3   1   8     1023.75      976.30     29.04 o
  -2   1   8      198.01      230.87     13.38 o
  -1   1   8     2773.49     2751.00     48.26 o
   0   1   8     4309.43     4251.62     61.51 o
   1   1   8     3494.46     3473.10     42.11 o
   2   1   8     3970.86     3913.65     43.14 o
   3   1   8     6821.02     6496.84     64.40 o
   4   1   8     3281.97     3129.74     48.77 o
   5   1   8     2167.00     2069.23     40.97 o
   6   1   8      163.64      160.04     32.02 o
 -11   2   8      256.28      210.39     25.37 o
 -10   2   8      217.53      197.78     21.96 o
  -9   2   8       11.63       20.75     18.04 o
  -8   2   8      184.22      224.58     24.70 o
  -7   2   8      151.30      179.49     22.12 o
  -6   2   8      133.03      120.67     15.50 o
  -5   2   8     1634.89     1725.75     35.37 o
  -4   2   8     5085.39     4785.47     90.78 o
  -3   2   8     5063.04     4906.49     63.59 o
  -2   2   8     6580.66     6385.72     89.38 o
  -1   2   8     2700.87     2529.53     38.44 o
   0   2   8     7929.04     8170.97    121.23 o
   1   2   8     2412.99     2449.18     45.15 o
   2   2   8     2413.29     2246.45     32.86 o
   3   2   8      362.33      361.71     12.18 o
   4   2   8      816.21      764.66     14.66 o
   5   2   8       72.29       58.10      8.18 o
   6   2   8        1.00       27.76     48.81 o
   7   2   8       11.32        2.07     47.59 o
 -11   3   8     2052.24     2020.08     54.07 o
 -10   3   8      321.16      306.91     21.19 o
  -9   3   8       56.84       78.11     18.12 o
  -8   3   8      269.60      283.67     21.20 o
  -7   3   8     1563.17     1581.73     35.20 o
  -6   3   8     2616.88     2647.61     43.66 o
  -5   3   8     3401.28     3352.67     52.51 o
  -4   3   8     7229.89     7136.04     98.55 o
  -3   3   8     3174.19     3037.19     49.65 o
  -2   3   8     1052.45     1045.90     22.84 o
  -1   3   8       45.42       44.46      9.46 o
   0   3   8      350.85      425.65     32.66 o
   1   3   8     2540.97     2406.23     53.89 o
   2   3   8      748.81      792.17     19.49 o
   3   3   8     1291.60     1270.58     43.96 o
   4   3   8      186.26      159.71     13.40 o
   5   3   8        7.53       12.37     12.57 o
   6   3   8       99.47      106.39     40.29 o
   7   3   8      951.47     1017.04    129.37 o
 -11   4   8        3.27       -3.24     16.73 o
 -10   4   8      741.05      735.78     29.42 o
  -9   4   8      134.74      173.10     17.61 o
  -8   4   8       11.32       19.70     12.83 o
  -7   4   8      158.48      149.73     14.58 o
  -6   4   8      476.48      489.12     17.94 o
  -5   4   8        4.07       17.95     12.80 o
  -4   4   8      600.23      628.88     21.82 o
  -3   4   8      418.70      409.94     17.08 o
  -2   4   8     2105.39     2169.66     33.63 o
  -1   4   8     1412.00     1450.47     25.86 o
   0   4   8      394.26      407.76     22.20 o
   1   4   8      720.33      742.86     38.76 o
   2   4   8      546.81      567.14     26.48 o
   3   4   8      761.05      756.79     26.09 o
   4   4   8       89.74       97.57     13.69 o
   5   4   8      106.62       59.98     26.35 o
   6   4   8      858.82     1134.78    142.07 o
 -11   5   8      372.65      332.46     24.95 o
 -10   5   8     1137.23     1144.91     40.14 o
  -9   5   8      196.31      171.65     19.56 o
  -8   5   8       22.03       24.57     13.59 o
  -7   5   8       33.85       46.83     13.92 o
  -6   5   8       27.75       25.84     13.86 o
  -5   5   8      256.97      248.84     16.00 o
  -4   5   8     1152.56     1137.46     27.03 o
  -3   5   8     1250.83     1208.38     33.85 o
  -2   5   8     1402.39     1414.66     24.34 o
  -1   5   8      796.31      775.75     16.91 o
   0   5   8      158.35      144.89     13.34 o
   1   5   8     1257.57     1277.68     26.69 o
   2   5   8        5.48       14.92     12.29 o
   3   5   8      379.97      391.06     28.01 o
   4   5   8      210.62      205.58     35.47 o
   5   5   8       54.10       57.81     16.63 o
   6   5   8      294.72      321.00     63.67 o
 -10   6   8        5.64        7.96     20.00 o
  -9   6   8      252.36      249.33     21.39 o
  -8   6   8      416.76      419.36     21.29 o
  -7   6   8      102.80       96.26     16.68 o
  -6   6   8     1524.65     1575.55     41.78 o
  -5   6   8     1829.10     1827.75     37.23 o
  -4   6   8     2218.20     2184.38     45.45 o
  -3   6   8     7237.50     7097.45     99.83 o
  -2   6   8    14397.57    14329.65    203.05 o
  -1   6   8    10343.40    10391.63    136.50 o
   0   6   8     3899.21     3918.89     67.08 o
   1   6   8     2213.87     2220.85     42.62 o
   2   6   8     1973.70     1974.05     39.22 o
   3   6   8      183.33      181.53     21.19 o
   4   6   8      173.42      181.73     20.46 o
   5   6   8      351.87      372.88     38.64 o
   6   6   8      455.30      435.38    128.78 o
 -10   7   8      297.37      329.85     23.22 o
  -9   7   8      613.95      585.66     28.32 o
  -8   7   8      273.92      207.41     19.52 o
  -7   7   8      407.46      410.89     27.50 o
  -6   7   8     2002.29     2009.19     44.76 o
  -5   7   8     1298.85     1330.85     39.66 o
  -4   7   8     1412.83     1475.83     36.07 o
  -3   7   8      874.73      949.05     27.47 o
  -2   7   8      478.17      538.17     18.23 o
  -1   7   8      443.00      416.94     15.33 o
   0   7   8       76.82       91.46     17.36 o
   1   7   8      914.16      983.19     31.39 o
   2   7   8       83.73       99.54     16.32 o
   3   7   8       43.66       32.70     10.98 o
   4   7   8      158.86      118.21     17.57 o
   5   7   8      503.55      509.37     42.21 o
   6   7   8      657.74      581.92     98.37 o
 -10   8   8      901.01      934.24     50.35 o
  -9   8   8     1994.94     2025.40     53.25 o
  -8   8   8     3804.12     3771.30     87.26 o
  -7   8   8     4902.52     4910.71     95.85 o
  -6   8   8     3595.97     3652.90     73.33 o
  -5   8   8     3218.39     3304.54     59.88 o
  -4   8   8     3519.80     3475.41     58.20 o
  -3   8   8     1899.59     2074.25     43.11 o
  -2   8   8      303.96      304.14     20.05 o
  -1   8   8     1645.22     1687.40     35.88 o
   0   8   8      201.52      193.70     18.56 o
   1   8   8     1216.19     1194.83     34.40 o
   2   8   8       99.69      132.92     15.71 o
   3   8   8     2773.09     2847.26     54.43 o
   4   8   8     1588.42     1469.15     59.06 o
   5   8   8     2221.91     2566.89     77.24 o
  -9   9   8       20.72       11.79     16.24 o
  -8   9   8       53.07       42.71     19.58 o
  -7   9   8       20.19       28.26     18.66 o
  -6   9   8      321.95      349.52     27.15 o
  -5   9   8     2012.42     1972.43     48.32 o
  -4   9   8      931.41      989.28     32.31 o
  -3   9   8      768.52      720.36     30.24 o
  -2   9   8        3.47       15.92     18.74 o
  -1   9   8      755.42      791.32     26.23 o
   0   9   8     3166.67     3189.09     67.77 o
   1   9   8     4567.13     4547.27    104.41 o
   2   9   8     5971.95     6148.11    141.40 o
   3   9   8     3686.68     3720.60     66.40 o
   4   9   8     2600.68     2699.35     51.35 o
   5   9   8     2754.19     2865.85     95.80 o
  -9  10   8     1240.70     1274.25     56.16 o
  -8  10   8     3272.49     3222.37     92.50 o
  -7  10   8     1182.09     1254.26     45.47 o
  -6  10   8     1460.50     1520.44     44.79 o
  -5  10   8     1314.79     1297.06     38.87 o
  -4  10   8      364.24      406.59     25.76 o
  -3  10   8      141.78      171.78     20.05 o
  -2  10   8      492.94      457.63     24.76 o
  -1  10   8        2.10        2.67     13.14 o
   0  10   8      137.23      154.32     20.44 o
   1  10   8      283.37      281.55     26.12 o
   2  10   8      704.04      706.17     33.43 o
   3  10   8      538.98      548.41     35.43 o
   4  10   8     2270.15     2414.22     66.30 o
  -8  11   8        6.80       16.55     20.87 o
  -7  11   8      137.76      132.17     32.39 o
  -6  11   8      709.13      769.27     37.63 o
  -5  11   8      185.00      217.72     24.42 o
  -4  11   8     2452.01     2300.74     57.43 o
  -3  11   8     1815.00     1794.64     48.75 o
  -2  11   8     1926.89     1853.45     53.31 o
  -1  11   8       81.25       85.42     13.60 o
   0  11   8      121.76      101.85     19.02 o
   1  11   8       81.73       64.27     20.56 o
   2  11   8       10.60       26.18     19.44 o
   3  11   8        6.09      -15.89     18.03 o
   4  11   8       24.07        2.66     25.42 o
  -7  12   8       29.60       48.34     22.80 o
  -6  12   8      381.77      353.03     34.00 o
  -5  12   8       26.01       -3.23     19.49 o
  -4  12   8      184.83      192.00     27.58 o
  -3  12   8      708.15      748.77     39.52 o
  -2  12   8     1463.51     1503.28     47.43 o
  -1  12   8     2274.00     2340.95     60.01 o
   0  12   8     1401.43     1440.28     51.02 o
   1  12   8      189.01      173.82     26.40 o
   2  12   8        6.57       -0.80     17.09 o
   3  12   8       47.22       40.96     17.42 o
  -7  13   8       73.33       77.92     23.33 o
  -6  13   8      583.93      526.11     35.28 o
  -5  13   8      636.91      576.15     45.49 o
  -4  13   8      892.73      889.76     43.94 o
  -3  13   8        4.41        6.61     21.90 o
  -2  13   8       20.89       14.81     15.64 o
  -1  13   8       10.75        5.44     14.56 o
   0  13   8      440.79      461.40     39.01 o
   1  13   8      663.18      703.78     49.52 o
   2  13   8      714.60      671.84     42.57 o
  -5  14   8       39.13       54.83     27.29 o
  -4  14   8      714.57      734.21     39.87 o
  -3  14   8     1087.08     1115.51     53.90 o
  -2  14   8     1221.84     1269.61     51.70 o
  -1  14   8     2583.13     2594.06     89.96 o
   0  14   8      942.68     1000.61     53.42 o
   1  14   8      472.54      406.41     37.46 o
  -2  15   8      147.98      160.06     30.90 o
 -11   1   9     1627.41     1705.37     56.18 o
 -10   1   9     2380.06     2423.81     59.20 o
  -9   1   9     1381.07     1367.38     50.23 o
  -8   1   9      344.68      297.37     24.91 o
  -7   1   9       16.73       18.90     23.14 o
  -6   1   9     3775.43     3724.23     68.06 o
  -5   1   9     3146.58     3146.21     54.28 o
  -4   1   9      471.74      449.68     17.59 o
  -3   1   9      491.52      507.92     21.18 o
  -2   1   9      324.12      348.09     18.26 o
  -1   1   9      397.93      409.08     16.21 o
   0   1   9     2874.89     2763.33     74.38 o
   1   1   9     2213.15     2220.78     34.84 o
   2   1   9     6402.08     6258.74    130.73 o
   3   1   9     5294.28     5069.98     62.78 o
   4   1   9     1110.98     1029.74     35.93 o
   5   1   9       27.83       20.34     16.98 o
 -11   2   9        4.36       22.32     18.24 o
 -10   2   9      973.28     1020.95     41.95 o
  -9   2   9      648.84      764.93     35.64 o
  -8   2   9     1375.27     1390.28     43.32 o
  -7   2   9      809.94      874.60     42.84 o
  -6   2   9      299.48      300.73     18.60 o
  -5   2   9       91.14       90.86     15.18 o
  -4   2   9     2455.30     2390.25     40.34 o
  -3   2   9     6661.42     6526.86     88.91 o
  -2   2   9     7379.28     7264.79     96.81 o
  -1   2   9     7426.89     7340.09    100.29 o
   0   2   9     8923.58     8854.93    138.37 o
   1   2   9     6301.85     6162.83    176.28 o
   2   2   9       83.73      108.21      7.44 o
   3   2   9       64.46       71.69     10.22 o
   4   2   9      150.06      120.97     12.52 o
   5   2   9        6.18       26.14     29.40 o
   6   2   9      139.84      111.33     36.22 o
 -11   3   9       73.34       84.40     24.41 o
 -10   3   9      884.70      910.95     40.10 o
  -9   3   9      865.22      910.91     57.91 o
  -8   3   9     1783.18     1788.21     49.71 o
  -7   3   9     1295.84     1344.05     40.04 o
  -6   3   9     1434.29     1421.19     32.78 o
  -5   3   9     2894.38     2823.55     48.68 o
  -4   3   9      561.34      548.98     19.75 o
  -3   3   9     5658.26     5478.41    116.82 o
  -2   3   9     2347.84     2344.61     42.55 o
  -1   3   9     7114.20     7108.36    102.46 o
   0   3   9     1361.23     1354.31     28.00 o
   1   3   9     1410.89     1337.43     43.57 o
   2   3   9      234.45      225.91     14.88 o
   3   3   9      311.99      331.06     14.73 o
   4   3   9      276.55      288.39     16.41 o
   5   3   9       80.93       68.76     61.35 o
   6   3   9      149.44      134.72     42.81 o
 -11   4   9        9.01        7.40     18.95 o
 -10   4   9      583.65      663.33     31.81 o
  -9   4   9      467.84      524.13     30.22 o
  -8   4   9     2316.64     2307.49     51.09 o
  -7   4   9     3939.02     4003.10     68.16 o
  -6   4   9     4519.13     4605.27     73.54 o
  -5   4   9      309.47      316.39     23.37 o
  -4   4   9      918.88      896.48     31.99 o
  -3   4   9       28.16       15.05     10.77 o
  -2   4   9       99.03       83.84     11.49 o
  -1   4   9      629.87      596.09     22.33 o
   0   4   9      236.54      297.53     28.77 o
   1   4   9       57.62       68.94     20.89 o
   2   4   9     2082.38     2006.36     52.65 o
   3   4   9     3655.52     3590.55     75.32 o
   4   4   9     6048.07     5479.50    326.42 o
   5   4   9     6508.41     5938.23    358.24 o
   6   4   9     4527.45     5109.40    344.38 o
 -11   5   9       23.81       25.72     23.18 o
 -10   5   9      292.80      255.11     23.30 o
  -9   5   9       11.36       -0.74     16.04 o
  -8   5   9     1180.85     1152.48     34.65 o
  -7   5   9     4166.67     4227.53     71.30 o
  -6   5   9     5618.18     5658.43     97.64 o
  -5   5   9     8770.54     8844.97    145.18 o
  -4   5   9     8418.36     8543.26    156.02 o
  -3   5   9     7743.04     7547.99    126.27 o
  -2   5   9     1987.71     2049.40     39.78 o
  -1   5   9     3154.83     3115.74     44.47 o
   0   5   9      205.03      205.62     11.33 o
   1   5   9        4.98       22.14     17.28 o
   2   5   9     1225.41     1209.62     74.56 o
   3   5   9      184.82      191.17     14.15 o
   4   5   9      172.26      144.65     22.87 o
   5   5   9        6.65        4.99     31.15 o
 -10   6   9      165.46      156.19     21.59 o
  -9   6   9      310.68      295.97     26.06 o
  -8   6   9      544.30      520.65     25.68 o
  -7   6   9        7.14        9.84     13.42 o
  -6   6   9       29.16       22.31     14.91 o
  -5   6   9      400.44      392.48     22.21 o
  -4   6   9     1245.23     1232.99     32.89 o
  -3   6   9     1050.49     1045.97     29.40 o
  -2   6   9      323.15      366.92     18.81 o
  -1   6   9     2291.10     2277.14     33.69 o
   0   6   9       99.81      102.19     15.79 o
   1   6   9     1646.56     1663.16     35.60 o
   2   6   9     1017.63     1062.52     50.33 o
   3   6   9     1465.24     1423.60     45.79 o
   4   6   9      254.09      227.10     41.11 o
   5   6   9     1828.81     1870.03    150.53 o
 -10   7   9     1628.97     1629.75     50.21 o
  -9   7   9      353.72      394.08     24.68 o
  -8   7   9      313.90      289.60     23.10 o
  -7   7   9       12.95       23.81     16.89 o
  -6   7   9      314.62      317.78     23.74 o
  -5   7   9      662.09      732.91     30.62 o
  -4   7   9     1357.28     1485.07     40.16 o
  -3   7   9      141.68      146.89     14.41 o
  -2   7   9       47.38       38.54     12.27 o
  -1   7   9      237.22      236.02     16.11 o
   0   7   9       31.74       51.83     17.88 o
   1   7   9     8760.14     8781.73    274.01 o
   2   7   9     5043.95     5165.88     93.98 o
   3   7   9     1595.09     1608.17     41.55 o
   4   7   9      523.62      556.75     47.48 o
   5   7   9      171.89      137.16     36.97 o
 -10   8   9       38.74       72.20     23.50 o
  -9   8   9      824.75      888.62     39.17 o
  -8   8   9     1670.27     1657.25     52.56 o
  -7   8   9     1315.74     1334.06     43.11 o
  -6   8   9      362.49      420.62     29.63 o
  -5   8   9      146.93      145.06     21.18 o
  -4   8   9      984.90     1062.54     49.31 o
  -3   8   9     1633.99     1773.52     40.91 o
  -2   8   9     1714.74     1714.11     38.22 o
  -1   8   9     2871.55     2920.43     48.01 o
   0   8   9     3086.15     3135.32     68.05 o
   1   8   9      838.17      880.81     32.90 o
   2   8   9      501.30      523.77     26.88 o
   3   8   9      319.68      253.40     20.27 o
   4   8   9     1427.68     1559.81     64.57 o
  -9   9   9     1113.26     1001.36     36.58 o
  -8   9   9      193.92      233.47     29.20 o
  -7   9   9       63.08      112.39     27.98 o
  -6   9   9      148.90      142.38     31.23 o
  -5   9   9      232.70      240.61     24.46 o
  -4   9   9     1220.87     1161.77     32.18 o
  -3   9   9        9.82       16.07     14.40 o
  -2   9   9      591.70      632.95     26.61 o
  -1   9   9       88.35       83.59     16.95 o
   0   9   9      476.80      472.65     37.83 o
   1   9   9        1.61      -17.13     17.13 o
   2   9   9      210.12      150.07     39.82 o
   3   9   9        7.14        1.70     13.25 o
   4   9   9        3.65      -14.56     22.55 o
  -9  10   9      995.94      843.44     49.49 o
  -8  10   9     1856.76     1851.13     66.42 o
  -7  10   9     1706.88     1578.57     65.18 o
  -6  10   9      418.96      441.31     31.37 o
  -5  10   9      193.05      193.42     25.33 o
  -4  10   9      521.35      564.87     33.53 o
  -3  10   9     2981.51     2968.08     59.21 o
  -2  10   9     2985.79     3037.80     68.10 o
  -1  10   9     4904.59     4947.04     81.60 o
   0  10   9     3303.95     3301.61     86.45 o
   1  10   9     2298.70     2322.61     60.47 o
   2  10   9      863.40      898.89     33.88 o
   3  10   9       90.46       81.79     21.28 o
  -8  11   9      530.74      513.42     48.72 o
  -7  11   9        5.70       -9.77     19.92 o
  -6  11   9       49.71       38.41     18.41 o
  -5  11   9       50.09       37.90     18.78 o
  -4  11   9      106.99      104.05     21.00 o
  -3  11   9       25.53       64.54     23.07 o
  -2  11   9      269.68      263.19     23.19 o
  -1  11   9     1402.42     1512.97     36.90 o
   0  11   9     3911.09     3913.57     84.37 o
   1  11   9     4650.62     4831.71     96.73 o
   2  11   9     1838.74     1834.36     55.08 o
   3  11   9     1776.87     1760.53     60.27 o
  -7  12   9       77.67       43.02     24.45 o
  -6  12   9      567.66      570.46     36.34 o
  -5  12   9     1240.34     1347.59     58.74 o
  -4  12   9      729.39      751.54     38.35 o
  -3  12   9      518.78      538.05     37.37 o
  -2  12   9     1661.71     1707.42     50.63 o
  -1  12   9     1520.16     1499.18     58.24 o
   0  12   9      159.64      168.00     23.52 o
   1  12   9       44.62       44.50     23.18 o
   2  12   9     1058.23     1097.10     42.77 o
  -6  13   9     1730.68     1825.93     74.82 o
  -5  13   9     4260.85     4287.56    104.74 o
  -4  13   9     3315.23     3316.59     92.57 o
  -3  13   9     2235.74     2348.28     63.08 o
  -2  13   9     1676.94     1714.20     48.18 o
  -1  13   9      544.29      505.09     40.83 o
   0  13   9       73.24       72.19     26.02 o
   1  13   9       30.10       48.34     25.18 o
  -4  14   9       37.85       41.64     28.29 o
  -3  14   9       29.09       23.28     19.12 o
  -2  14   9       57.00       44.54     23.78 o
  -1  14   9       48.98       63.24     28.87 o
 -11   0  10       18.50       24.70     28.38 o
 -10   0  10       52.56       19.87     24.57 o
  -9   0  10      523.06      501.00     43.77 o
  -8   0  10     1033.80     1065.38     48.54 o
  -7   0  10      177.26      183.50     41.40 o
  -6   0  10      710.91      732.04     66.72 o
  -5   0  10     1228.71     1260.67     73.82 o
  -4   0  10     1968.28     1918.63     69.93 o
  -3   0  10     3150.51     3008.16     65.03 o
  -2   0  10    10388.09    10316.71    606.01 o
  -1   0  10     3870.31     3796.89    122.93 o
   0   0  10     4537.36     4349.31     85.27 o
   1   0  10      128.93      151.27     19.23 o
   2   0  10      479.94      444.87     27.46 o
   3   0  10     2168.86     1999.43     38.74 o
   4   0  10      743.73      697.44     38.36 o
 -11   1  10        8.87        5.10     21.71 o
 -10   1  10      384.02      367.32     29.29 o
  -9   1  10     1076.47     1104.45     67.13 o
  -8   1  10     1204.51     1246.72     45.54 o
  -7   1  10     2535.64     2538.50     73.12 o
  -6   1  10     6384.47     6335.10    105.05 o
  -5   1  10     5946.48     5902.94    112.30 o
  -4   1  10     4276.79     4174.15     64.07 o
  -3   1  10     7568.61     7550.88    104.83 o
  -2   1  10     6220.68     6161.61     95.03 o
  -1   1  10     1986.67     2014.02     41.24 o
   0   1  10      876.38      854.38     24.81 o
   1   1  10     1543.44     1510.50     44.45 o
   2   1  10     1685.28     1628.53     57.46 o
   3   1  10     1692.96     1530.40     39.40 o
   4   1  10      225.88      201.63     13.82 o
 -11   2  10     1070.42     1036.55     48.63 o
 -10   2  10     1721.77     1821.62     64.83 o
  -9   2  10     3341.65     3241.50     89.97 o
  -8   2  10      976.07      966.21     40.96 o
  -7   2  10     2498.73     2477.91     54.69 o
  -6   2  10     1084.70     1199.29     76.30 o
  -5   2  10      586.11      625.09     31.12 o
  -4   2  10      166.45      160.36     14.69 o
  -3   2  10      221.62      230.49     14.82 o
  -2   2  10     2540.11     2589.15     44.30 o
  -1   2  10      352.56      387.81     29.60 o
   0   2  10      286.14      299.01     18.53 o
   1   2  10      230.42      230.06     11.57 o
   2   2  10       44.92       57.01      9.38 o
   3   2  10      327.10      327.04     14.93 o
   4   2  10      118.28       74.36     11.11 o
   5   2  10       39.04       41.30     35.01 o
 -11   3  10      989.54     1057.38     46.18 o
 -10   3  10     1875.95     1880.50     63.49 o
  -9   3  10       77.49       68.26     24.92 o
  -8   3  10       59.79       48.16     17.88 o
  -7   3  10        6.20       -5.35     14.40 o
  -6   3  10      337.47      356.05     22.80 o
  -5   3  10     1657.07     1683.87     44.63 o
  -4   3  10     1519.31     1497.52     35.11 o
  -3   3  10        6.87       28.39     11.20 o
  -2   3  10       87.55       80.03     13.25 o
  -1   3  10     6931.67     6877.20    127.93 o
   0   3  10     3570.24     3565.86    101.98 o
   1   3  10     3731.14     3662.96     93.55 o
   2   3  10     4277.96     4483.53    103.01 o
   3   3  10     4222.14     4457.52     90.87 o
   4   3  10     1178.75     1162.31     40.55 o
   5   3  10      504.46      454.41     48.12 o
 -10   4  10       87.12      120.51     24.73 o
  -9   4  10      829.17      856.54     34.88 o
  -8   4  10      326.07      317.84     25.53 o
  -7   4  10       40.57       56.22     15.03 o
  -6   4  10        1.18        8.09     15.14 o
  -5   4  10        2.28      -10.16     12.10 o
  -4   4  10      162.43      154.82     15.99 o
  -3   4  10     3775.01     3861.04     72.84 o
  -2   4  10       18.00       11.78     11.98 o
  -1   4  10      116.40      147.17     22.43 o
   0   4  10      537.53      519.36     38.03 o
   1   4  10      291.72      325.78     48.40 o
   2   4  10       55.95       71.85     18.50 o
   3   4  10       40.26       33.82     10.79 o
   4   4  10      408.68      417.74     21.23 o
   5   4  10      749.46      792.69     57.48 o
 -10   5  10      623.47      608.08     34.96 o
  -9   5  10      541.36      558.13     28.06 o
  -8   5  10       64.30       74.43     17.90 o
  -7   5  10       24.81       36.38     17.00 o
  -6   5  10      196.59      171.37     20.38 o
  -5   5  10        6.35       14.55     15.67 o
  -4   5  10      267.05      247.56     20.26 o
  -3   5  10        0.52        8.79     14.34 o
  -2   5  10      471.22      483.81     22.74 o
  -1   5  10      973.57      917.24     28.01 o
   0   5  10      936.04      822.82     57.97 o
   1   5  10     1330.22     1298.73     65.52 o
   2   5  10     1308.36     1290.83    102.51 o
   3   5  10      958.75      952.20     26.02 o
   4   5  10      780.64      759.31     43.63 o
   5   5  10      395.26      372.64    111.05 o
 -10   6  10     1763.15     1812.99     60.28 o
  -9   6  10     3616.70     3655.30     79.87 o
  -8   6  10     3270.03     3319.88     79.28 o
  -7   6  10     3015.43     3116.82     61.42 o
  -6   6  10     1888.62     1979.89     55.20 o
  -5   6  10      602.75      617.11     33.42 o
  -4   6  10      322.08      342.72     24.13 o
  -3   6  10      269.43      256.64     18.09 o
  -2   6  10     2697.47     2785.77     53.67 o
  -1   6  10     2503.63     2455.89     64.49 o
   0   6  10      759.26      732.70     29.09 o
   1   6  10      205.35      212.68     24.16 o
   2   6  10      117.13      125.90     23.54 o
   3   6  10      152.29      115.35     26.04 o
   4   6  10      651.27      718.59     43.84 o
 -10   7  10      670.98      712.52     36.62 o
  -9   7  10      417.95      430.03     28.00 o
  -8   7  10      334.92      369.87     25.44 o
  -7   7  10        4.54       -2.82     17.99 o
  -6   7  10      114.79      143.66     25.25 o
  -5   7  10       34.84       37.33     17.23 o
  -4   7  10      486.21      472.25     28.10 o
  -3   7  10      528.17      493.12     23.22 o
  -2   7  10     2231.30     2216.37     45.35 o
  -1   7  10     3575.80     3577.81     59.50 o
   0   7  10     6067.53     6431.44    134.14 o
   1   7  10     8668.83     8616.91    159.88 o
   2   7  10     3166.50     3120.02     77.97 o
   3   7  10     2980.40     2787.72    119.26 o
   4   7  10     1654.70     1675.22     73.20 o
  -9   8  10       54.88       27.29     18.68 o
  -8   8  10      499.59      482.60     35.96 o
  -7   8  10      543.93      515.06     35.67 o
  -6   8  10       36.68       27.93     18.74 o
  -5   8  10       50.64       81.53     23.64 o
  -4   8  10      956.04      985.16     38.24 o
  -3   8  10      341.93      363.71     23.27 o
  -2   8  10     2400.64     2420.11     51.59 o
  -1   8  10      908.01      901.21     43.78 o
   0   8  10      509.55      513.40     31.16 o
   1   8  10        6.24      -12.26     17.91 o
   2   8  10       34.84       18.80     28.58 o
   3   8  10       47.34       39.83     19.76 o
   4   8  10      134.80       -1.55     25.38 o
  -9   9  10      159.59      141.09     25.45 o
  -8   9  10     3500.58     3359.81    103.86 o
  -7   9  10     4022.43     3938.22    105.43 o
  -6   9  10     5309.99     5129.25    120.42 o
  -5   9  10     6028.54     6213.92    127.51 o
  -4   9  10     9100.96     8971.84    172.75 o
  -3   9  10     5996.05     6225.71    112.24 o
  -2   9  10     1474.20     1522.52     45.26 o
  -1   9  10     3339.12     3332.44     60.77 o
   0   9  10      256.48      247.07     27.28 o
   1   9  10       71.53       62.46     19.56 o
   2   9  10        4.95       -0.93     15.32 o
   3   9  10       64.41       50.54     21.37 o
  -8  10  10        2.33      -23.93     23.93 o
  -7  10  10        5.48       42.66     20.55 o
  -6  10  10       16.20       33.59     19.30 o
  -5  10  10      810.88      778.09     38.06 o
  -4  10  10      817.24      876.80     35.45 o
  -3  10  10     1225.31     1280.54     42.54 o
  -2  10  10      705.23      780.16     32.76 o
  -1  10  10      720.65      718.22     41.23 o
   0  10  10       10.86       28.33     18.01 o
   1  10  10       48.35       23.47     19.85 o
   2  10  10       62.56       41.76     19.01 o
  -7  11  10      127.09       78.56     23.40 o
  -6  11  10      105.16       92.43     27.29 o
  -5  11  10        2.36        3.97     18.36 o
  -4  11  10        0.01      -18.37     20.19 o
  -3  11  10       62.22       40.33     22.23 o
  -2  11  10       21.48        5.77     16.73 o
  -1  11  10      712.49      766.83     42.73 o
   0  11  10     1224.02     1249.38     50.33 o
   1  11  10     1485.21     1489.07     50.88 o
   2  11  10      537.28      524.82     31.52 o
  -6  12  10       17.42       29.01     29.71 o
  -5  12  10        5.46       13.14     18.52 o
  -4  12  10      260.54      271.40     29.16 o
  -3  12  10     1687.61     1704.13     50.08 o
  -2  12  10     1660.32     1674.62     66.26 o
  -1  12  10     1460.87     1498.13     62.49 o
   0  12  10      129.59      108.13     28.61 o
   1  12  10      581.59      592.58     43.57 o
  -5  13  10       90.70       58.59     25.49 o
  -4  13  10       80.65       93.97     22.94 o
  -3  13  10       33.49       34.85     19.11 o
  -2  13  10       14.05       21.48     25.93 o
  -1  13  10       54.64       66.74     31.77 o
 -11   1  11      436.15      402.51     31.55 o
 -10   1  11       29.81       37.68     20.56 o
  -9   1  11       35.91        7.81     20.98 o
  -8   1  11      155.06      188.17     31.97 o
  -7   1  11     1012.61     1024.54     62.19 o
  -6   1  11      989.49      941.22     31.52 o
  -5   1  11     4180.20     4214.65     96.92 o
  -4   1  11     1452.53     1397.54     36.38 o
  -3   1  11     2291.83     2283.76     43.09 o
  -2   1  11       28.13       46.40     13.10 o
  -1   1  11        6.24       12.04     10.52 o
   0   1  11     1972.93     1912.80     34.51 o
   1   1  11     4969.82     4848.66     79.51 o
   2   1  11     2846.53     2802.19     92.99 o
   3   1  11     1551.78     1527.16     25.20 o
 -10   2  11      347.24      417.14     32.07 o
  -9   2  11     2983.46     3052.22     97.98 o
  -8   2  11     5383.59     5547.62    126.28 o
  -7   2  11     4503.31     4424.72     83.52 o
  -6   2  11     2462.64     2449.41     56.68 o
  -5   2  11     1652.68     1669.08     46.17 o
  -4   2  11       50.85       44.97     15.49 o
  -3   2  11       54.92       71.14     15.08 o
  -2   2  11        1.92       16.16     12.48 o
  -1   2  11      248.69      265.98     20.78 o
   0   2  11       67.96       58.96     11.75 o
   1   2  11       23.32       11.16     10.39 o
   2   2  11      685.40      786.80     30.34 o
   3   2  11     2726.29     2681.56     49.06 o
   4   2  11     3701.56     3502.40    193.02 o
 -10   3  11       21.83       41.84     23.56 o
  -9   3  11      419.46      457.34     34.34 o
  -8   3  11        7.11       14.92     18.25 o
  -7   3  11       12.91        6.44     15.88 o
  -6   3  11       27.13       13.47     16.92 o
  -5   3  11       33.54       20.72     14.64 o
  -4   3  11      181.18      165.58     18.11 o
  -3   3  11      130.83      129.70     18.65 o
  -2   3  11       41.13       49.34     13.70 o
  -1   3  11        5.62       -9.65     13.59 o
   0   3  11      301.98      335.79     17.37 o
   1   3  11      391.02      338.22     16.24 o
   2   3  11       60.18       71.71     13.67 o
   3   3  11      510.67      494.52     22.95 o
   4   3  11       95.81       60.60     16.37 o
 -10   4  11       86.48       76.23     25.70 o
  -9   4  11        4.07       13.27     22.87 o
  -8   4  11       61.27      127.40     24.03 o
  -7   4  11       36.60       47.85     18.58 o
  -6   4  11      416.12      452.40     26.10 o
  -5   4  11     4024.72     3920.40     68.49 o
  -4   4  11     3657.69     3595.98     65.43 o
  -3   4  11     7158.49     6935.89    186.06 o
  -2   4  11     2939.22     2918.44     56.45 o
  -1   4  11    10794.29    10785.45    322.76 o
   0   4  11     6408.17     6183.94    320.59 o
   1   4  11     5168.76     5265.66     92.19 o
   2   4  11      732.89      803.20     30.26 o
   3   4  11      512.54      519.18     18.34 o
   4   4  11       11.39       15.67     15.00 o
 -10   5  11      492.83      478.95     37.41 o
  -9   5  11      222.36      270.85     25.68 o
  -8   5  11       17.50       16.04     20.15 o
  -7   5  11       27.20       50.33     16.61 o
  -6   5  11     2407.30     2506.61     61.80 o
  -5   5  11     1005.49     1028.98     32.94 o
  -4   5  11      760.47      757.02     29.76 o
  -3   5  11      398.04      360.78     22.73 o
  -2   5  11     1318.15     1372.90     55.45 o
  -1   5  11        4.16       10.54     21.76 o
   0   5  11      245.14      293.31     31.60 o
   1   5  11      367.89      301.10     56.66 o
   2   5  11      703.79      761.60     67.51 o
   3   5  11       39.60       40.62     10.81 o
   4   5  11        9.10        6.38     18.08 o
 -10   6  11      157.31      190.91     28.92 o
  -9   6  11      537.21      532.14     37.55 o
  -8   6  11      632.15      603.62     31.64 o
  -7   6  11      454.10      526.05     32.83 o
  -6   6  11     2048.00     2068.27     68.98 o
  -5   6  11      883.41      986.83     44.11 o
  -4   6  11     1677.60     1705.45     48.76 o
  -3   6  11     1982.61     1951.48     45.86 o
  -2   6  11     2003.36     2035.46     45.33 o
  -1   6  11      821.65      792.09     33.15 o
   0   6  11      680.98      738.51     37.93 o
   1   6  11      333.55      286.22     36.03 o
   2   6  11      588.62      612.60     51.73 o
   3   6  11      936.38     1017.26     67.49 o
  -9   7  11      316.57      281.56     24.95 o
  -8   7  11      121.99       89.27     21.95 o
  -7   7  11      643.95      643.54     32.09 o
  -6   7  11      258.31      333.49     31.38 o
  -5   7  11     1981.70     1995.75     54.12 o
  -4   7  11      767.24      807.45     29.88 o
  -3   7  11      653.74      642.25     29.35 o
  -2   7  11       27.82       45.98     13.28 o
  -1   7  11       44.17       34.57     21.08 o
   0   7  11      964.10     1006.96     48.59 o
   1   7  11      877.26      921.05     58.40 o
   2   7  11     1655.65     1646.19     54.69 o
   3   7  11     2556.72     2415.43    112.62 o
  -9   8  11      890.07      847.87     46.57 o
  -8   8  11      432.34      491.55     34.69 o
  -7   8  11      476.28      505.32     34.50 o
  -6   8  11      409.40      431.59     30.49 o
  -5   8  11       12.92       12.41     20.22 o
  -4   8  11      467.39      487.15     35.42 o
  -3   8  11      532.59      567.82     25.52 o
  -2   8  11     3462.80     3563.32     78.55 o
  -1   8  11     1170.07     1189.42     61.36 o
   0   8  11     1314.17     1343.71     59.05 o
   1   8  11       93.58       93.92     44.21 o
   2   8  11        2.63       -2.19     20.74 o
  -8   9  11        1.50       -3.77     19.08 o
  -7   9  11       54.01       74.92     25.42 o
  -6   9  11       86.88       52.91     31.90 o
  -5   9  11      278.51      249.71     25.92 o
  -4   9  11       12.22      -19.01     19.01 o
  -3   9  11        2.01       -6.66     15.99 o
  -2   9  11      932.75      894.46     64.17 o
  -1   9  11        2.28        6.86     22.05 o
   0   9  11       30.14       33.22     25.45 o
   1   9  11        0.31        9.69     22.51 o
   2   9  11       32.19       29.63     23.29 o
  -7  10  11     2878.87     2890.21     85.14 o
  -6  10  11     1743.53     1682.79     63.93 o
  -5  10  11      298.78      329.83     32.11 o
  -4  10  11      348.25      356.78     39.41 o
  -3  10  11       35.94       55.04     23.50 o
  -2  10  11      194.45      259.74     27.79 o
  -1  10  11      403.96      370.53     34.56 o
   0  10  11      566.83      548.92     31.80 o
   1  10  11      107.40      111.82     45.40 o
  -6  11  11     2000.03     2074.57     80.17 o
  -5  11  11      769.31      802.06     45.44 o
  -4  11  11     1727.64     1831.90     58.72 o
  -3  11  11       48.62       41.65     22.88 o
  -2  11  11      121.67      124.08     27.54 o
  -1  11  11      305.76      308.82     31.67 o
   0  11  11      382.93      322.28     34.44 o
  -5  12  11     1202.02     1264.82     57.06 o
  -4  12  11      842.71      883.53     38.49 o
  -3  12  11     1344.08     1345.57     54.26 o
  -2  12  11      636.74      631.29     87.54 o
  -1  12  11     1238.06     1246.85     59.67 o
 -10   0  12      692.13      657.45     71.68 o
  -9   0  12     1394.85     1514.81     69.85 o
  -8   0  12     1082.25     1123.12     70.36 o
  -7   0  12      348.53      286.14     62.11 o
  -6   0  12      184.51      151.59     31.15 o
  -5   0  12      863.61      833.33     62.70 o
  -4   0  12     6269.78     6270.28    192.48 o
  -3   0  12     6601.57     6450.18    393.65 o
  -2   0  12    10378.19    10208.31    975.18 o
  -1   0  12     6016.79     5882.40    270.62 o
   0   0  12     2332.65     2314.57    114.12 o
   1   0  12      814.67      889.24    129.44 o
   2   0  12      626.42      626.57     44.00 o
   3   0  12      281.32      192.18     26.76 o
 -10   1  12     1306.18     1231.94     76.60 o
  -9   1  12     1160.08     1210.13     55.02 o
  -8   1  12      416.44      464.76     36.45 o
  -7   1  12      528.67      583.07     56.33 o
  -6   1  12       44.32       38.81     23.34 o
  -5   1  12      966.75     1010.28     36.50 o
  -4   1  12      211.84      205.28     28.09 o
  -3   1  12     3818.62     3803.11    100.50 o
  -2   1  12     1863.21     2237.27    197.64 o
  -1   1  12     1458.58     1588.82    148.98 o
   0   1  12     3975.10     3940.29     66.50 o
   1   1  12     4189.19     4090.98    103.77 o
   2   1  12     1839.95     1865.44     40.37 o
   3   1  12      861.99      824.02     48.86 o
 -10   2  12      259.80      255.95     27.97 o
  -9   2  12      310.91      304.88     38.49 o
  -8   2  12      473.12      510.07     45.60 o
  -7   2  12      200.28      246.96     23.73 o
  -6   2  12      106.06      152.89     24.24 o
  -5   2  12     1825.67     1785.13     48.30 o
  -4   2  12      660.50      610.93     34.63 o
  -3   2  12       34.47       42.57     17.15 o
  -2   2  12      337.95      290.12     36.98 o
  -1   2  12      130.40      136.97     18.22 o
   0   2  12       13.16       27.17     12.91 o
   1   2  12     1704.45     1737.54     44.86 o
   2   2  12      343.31      382.13     21.90 o
   3   2  12      639.71      612.05     26.34 o
 -10   3  12      280.09      273.37     40.45 o
  -9   3  12      185.15      160.54     28.85 o
  -8   3  12     1838.85     1781.46     59.78 o
  -7   3  12     2223.21     2228.97     60.40 o
  -6   3  12     3201.11     3258.83     70.96 o
  -5   3  12     3842.18     3777.39     81.42 o
  -4   3  12     4828.01     4829.57     97.21 o
  -3   3  12     2334.33     2331.03     55.01 o
  -2   3  12      259.42      286.12     22.35 o
  -1   3  12        0.71        6.15     11.67 o
   0   3  12      475.37      449.75     23.21 o
   1   3  12      570.02      541.36     26.67 o
   2   3  12      768.40      882.59     34.15 o
   3   3  12      473.00      305.52     50.67 o
 -10   4  12      499.95      469.20     42.31 o
  -9   4  12      263.75      265.53     28.11 o
  -8   4  12      729.33      755.30     43.16 o
  -7   4  12      322.67      334.15     26.00 o
  -6   4  12       17.58       13.37     19.33 o
  -5   4  12       22.00       14.85     15.30 o
  -4   4  12       41.77       42.82     17.84 o
  -3   4  12      256.84      269.52     21.00 o
  -2   4  12     2127.53     2139.63     53.72 o
  -1   4  12      106.38      146.70     20.97 o
   0   4  12       64.57       55.58     18.09 o
   1   4  12        0.16      -15.70     15.70 o
   2   4  12        6.29       -1.67     11.64 o
   3   4  12      342.38      284.71     29.58 o
  -9   5  12        8.18        6.70     25.79 o
  -8   5  12      229.08      264.40     25.97 o
  -7   5  12      363.21      404.59     29.17 o
  -6   5  12      852.73      929.27     44.53 o
  -5   5  12     1289.26     1331.99     42.01 o
  -4   5  12     2116.05     2071.30     48.46 o
  -3   5  12      955.86     1005.46     46.82 o
  -2   5  12     1083.17     1098.85     33.16 o
  -1   5  12       73.69       50.62     17.83 o
   0   5  12       92.60       47.22     19.68 o
   1   5  12        5.31      -16.47     19.92 o
   2   5  12        6.67       -5.63     19.58 o
   3   5  12      164.31      227.22     29.36 o
  -9   6  12      863.55      891.10     47.49 o
  -8   6  12      972.80      997.28     46.95 o
  -7   6  12     1369.49     1424.16     56.69 o
  -6   6  12      524.26      544.82     30.70 o
  -5   6  12       18.68       33.61     20.54 o
  -4   6  12      134.66      152.05     20.51 o
  -3   6  12      704.42      700.44     29.49 o
  -2   6  12     1123.13     1106.67     35.47 o
  -1   6  12      370.07      210.64     96.98 o
   0   6  12      186.25      101.10     44.76 o
   1   6  12       71.95       17.99     30.84 o
   2   6  12      777.36      784.38     45.49 o
  -9   7  12     1069.39     1095.25     49.44 o
  -8   7  12     1016.74      979.09     48.00 o
  -7   7  12     2875.98     2963.02     77.84 o
  -6   7  12     4182.74     4226.55    117.42 o
  -5   7  12     4103.82     4255.80    118.42 o
  -4   7  12     2489.56     2454.00     62.11 o
  -3   7  12     2685.22     2716.79     79.60 o
  -2   7  12      764.28      691.94     60.01 o
  -1   7  12      428.57      416.89     49.68 o
   0   7  12       83.87       58.46     36.27 o
   1   7  12       16.88       19.35     22.03 o
   2   7  12       13.35        1.81     18.11 o
  -8   8  12      102.93       80.78     27.14 o
  -7   8  12      171.71      158.68     28.80 o
  -6   8  12       68.25       37.43     21.36 o
  -5   8  12       28.82       42.67     20.52 o
  -4   8  12      660.88      699.70     36.02 o
  -3   8  12     2060.68     2163.17     59.86 o
  -2   8  12     1801.86     1794.89     89.93 o
  -1   8  12     1421.86     1470.14     58.42 o
   0   8  12     1144.43     1114.42     54.58 o
   1   8  12     1236.32     1117.22     80.26 o
  -7   9  12        5.81       58.25     24.99 o
  -6   9  12        6.36       -8.63     19.65 o
  -5   9  12       74.19       86.05     24.10 o
  -4   9  12        0.05        6.48     23.09 o
  -3   9  12      127.33      164.24     25.10 o
  -2   9  12     1665.95     1819.05     65.96 o
  -1   9  12     6927.49     6936.67    185.73 o
   0   9  12     2980.72     3048.71     91.44 o
  -6  10  12       50.47      104.14     31.86 o
  -5  10  12     1313.71     1276.77     51.94 o
  -4  10  12      450.99      403.64     41.47 o
  -3  10  12     2432.57     2460.15    114.88 o
  -2  10  12      353.04      349.44     35.31 o
  -1  10  12     2176.07     2256.20     90.17 o
   0  10  12      844.95      854.99     48.27 o
  -5  11  12     1364.59     1481.46     64.61 o
  -4  11  12      785.97      826.62     43.32 o
  -3  11  12     1190.84     1115.76     57.02 o
  -2  11  12       91.45      106.61     42.81 o
  -9   1  13        4.79       22.26     26.99 o
  -8   1  13       85.39       98.72     30.49 o
  -7   1  13     2209.93     2226.41     82.15 o
  -6   1  13     1693.74     1663.47     62.08 o
  -5   1  13     2639.13     2643.78     66.11 o
  -4   1  13     1303.17     1267.56     51.99 o
  -3   1  13      212.36      213.52     33.41 o
  -2   1  13      306.29      345.89     30.09 o
  -1   1  13       67.61       47.54     15.63 o
   0   1  13      105.33      117.40     20.55 o
   1   1  13      401.45      413.72     29.64 o
   2   1  13      392.21      335.82     32.32 o
  -9   2  13        4.66       -0.24     25.41 o
  -8   2  13       32.08       55.39     37.66 o
  -7   2  13        5.01      -22.07     22.07 o
  -6   2  13       11.82       13.46     24.60 o
  -5   2  13     1487.07     1596.20     90.46 o
  -4   2  13       69.41       69.22     25.42 o
  -3   2  13     1810.44     1764.43     67.65 o
  -2   2  13     2916.80     2909.02     71.41 o
  -1   2  13     3218.86     3195.28     92.38 o
   0   2  13     1313.03     1309.44     48.44 o
   1   2  13      207.95      192.46     19.23 o
   2   2  13        3.02       17.52     16.06 o
  -9   3  13       89.90      101.35     34.49 o
  -8   3  13      944.90      904.30     48.25 o
  -7   3  13      475.24      496.26     36.50 o
  -6   3  13      243.39      235.64     26.01 o
  -5   3  13      685.44      740.57     51.25 o
  -4   3  13     2346.83     2352.16     71.21 o
  -3   3  13      826.24      858.35     41.00 o
  -2   3  13     1166.49     1250.53     87.67 o
  -1   3  13     2230.69     2175.85     70.48 o
   0   3  13     1532.16     1584.69     59.62 o
   1   3  13     1423.96     1475.92     43.12 o
   2   3  13      877.12      991.56     72.07 o
  -9   4  13     2555.32     2514.25     80.09 o
  -8   4  13     3628.30     3701.43     95.85 o
  -7   4  13     2286.07     2371.70     66.76 o
  -6   4  13     1473.90     1555.70     59.58 o
  -5   4  13      372.29      335.03     28.14 o
  -4   4  13       38.56       37.78     19.08 o
  -3   4  13      324.25      322.05     24.60 o
  -2   4  13        7.97       -2.86     17.89 o
  -1   4  13     1017.09     1056.98     45.72 o
   0   4  13      238.65      246.07     30.21 o
   1   4  13        1.53       20.09     16.12 o
   2   4  13      489.94      513.44     41.16 o
  -9   5  13      405.50      369.48     41.22 o
  -8   5  13      335.64      300.44     29.75 o
  -7   5  13       55.88       86.93     27.07 o
  -6   5  13        9.66       12.58     25.28 o
  -5   5  13       69.54       70.59     22.75 o
  -4   5  13       27.27       33.69     17.20 o
  -3   5  13      457.57      525.01     41.54 o
  -2   5  13     1309.78     1244.41     66.73 o
  -1   5  13     2138.51     2126.01     64.27 o
   0   5  13     2189.13     2184.16     56.31 o
   1   5  13     6139.38     6170.83    123.40 o
  -8   6  13       10.50       39.66     26.35 o
  -7   6  13      237.65      273.25     35.80 o
  -6   6  13       50.12       63.92     28.13 o
  -5   6  13       45.66      108.17     25.90 o
  -4   6  13       23.80       44.13     19.45 o
  -3   6  13      254.89      159.05     36.22 o
  -2   6  13        3.59       -0.48     21.43 o
  -1   6  13      107.62       81.26     45.48 o
   0   6  13      177.65       80.77     27.99 o
   1   6  13       66.28       29.08     20.70 o
  -8   7  13      503.92      410.59     47.10 o
  -7   7  13     1123.32     1056.91     51.41 o
  -6   7  13     2127.69     2164.33     63.57 o
  -5   7  13     1225.79     1336.30     53.33 o
  -4   7  13     1843.61     1908.21     62.87 o
  -3   7  13     2020.40     1955.68     68.37 o
  -2   7  13      741.07      737.33     50.55 o
  -1   7  13      187.06      130.98     74.29 o
   0   7  13      206.09      142.77     53.50 o
  -7   8  13      286.99      290.21     28.36 o
  -6   8  13        1.43       12.33     19.91 o
  -5   8  13       11.38       29.99     25.80 o
  -4   8  13      635.89      592.13     47.63 o
  -3   8  13      615.16      568.76     41.62 o
  -2   8  13      836.17      970.25     67.11 o
  -1   8  13       96.82       59.20     44.46 o
   0   8  13      210.41      236.95     96.52 o
  -6   9  13        5.79       21.09     24.00 o
  -5   9  13       50.76       47.62     23.21 o
  -4   9  13       10.70      -10.87     24.28 o
  -3   9  13      174.12      175.79     36.76 o
  -2   9  13       46.39       47.36     25.72 o
  -1   9  13      715.85      718.29     90.75 o
  -9   0  14     3073.36     2926.00    229.55 o
  -8   0  14     1354.04     1464.26    120.54 o
  -7   0  14     7758.08     7355.33    592.42 o
  -6   0  14       99.92       41.59     51.06 o
  -5   0  14     1210.06     1122.70    139.08 o
  -4   0  14        5.01       11.82     45.65 o
  -3   0  14       33.13       48.62     30.52 o
  -2   0  14      152.76      144.73     38.96 o
  -1   0  14      324.81      249.86     37.75 o
   0   0  14      210.78      187.78     27.99 o
   1   0  14      492.70      273.61     77.64 o
  -9   1  14      104.38       94.59     43.53 o
  -8   1  14      452.73      392.38     52.94 o
  -7   1  14      698.85      733.73     49.65 o
  -6   1  14      788.16      782.89     49.64 o
  -5   1  14     3190.89     3038.22     90.94 o
  -4   1  14     1332.79     1349.90     53.53 o
  -3   1  14      215.20      182.16     25.28 o
  -2   1  14        5.90       23.64     21.47 o
  -1   1  14      272.64      268.16     27.27 o
   0   1  14      174.03      171.02     22.33 o
   1   1  14      536.93      511.23     64.54 o
  -9   2  14       14.77       16.62     26.44 o
  -8   2  14        4.04      -20.30     27.19 o
  -7   2  14      292.78      287.02     42.09 o
  -6   2  14      749.81      747.78     39.74 o
  -5   2  14     1173.78     1182.17     45.35 o
  -4   2  14     1002.22     1035.08     46.15 o
  -3   2  14     2077.54     2111.97     76.04 o
  -2   2  14     2989.22     2911.29     86.46 o
  -1   2  14     1528.33     1572.32     60.26 o
   0   2  14      871.70      941.58     57.22 o
   1   2  14      822.96      671.35     96.07 o
  -8   3  14      175.22      159.81     39.54 o
  -7   3  14      312.76      288.38     33.01 o
  -6   3  14     1405.00     1421.92     79.34 o
  -5   3  14     1281.69     1284.42     51.78 o
  -4   3  14     1728.90     1780.10     56.83 o
  -3   3  14      763.25      745.41     42.73 o
  -2   3  14      463.27      448.98     28.66 o
  -1   3  14      760.27      793.23     36.72 o
   0   3  14     1071.51     1117.63     50.21 o
  -8   4  14      363.18      304.58     30.92 o
  -7   4  14       37.46       24.68     23.46 o
  -6   4  14       53.98       49.39     24.96 o
  -5   4  14      238.74      222.63     36.74 o
  -4   4  14      152.59      154.38     25.32 o
  -3   4  14      489.28      455.99     44.31 o
  -2   4  14      365.82      383.36     28.54 o
  -1   4  14     1182.57     1114.66     57.47 o
   0   4  14       90.69       27.32     33.21 o
  -8   5  14       82.34      115.93     26.23 o
  -7   5  14       10.97      -13.15     24.40 o
  -6   5  14      313.42      291.72     36.38 o
  -5   5  14      102.67       80.41     21.94 o
  -4   5  14      251.82      274.65     30.20 o
  -3   5  14       57.32       -5.83     23.81 o
  -2   5  14        4.43       25.51     35.35 o
  -1   5  14       95.75       67.03     22.68 o
   0   5  14       51.11      -12.61     22.29 o
  -7   6  14        8.34        7.00     23.22 o
  -6   6  14       39.99       14.28     21.70 o
  -5   6  14      492.84      452.46     39.22 o
  -4   6  14     3227.29     3242.66     74.33 o
  -3   6  14     4348.48     4474.92    126.97 o
  -2   6  14     3398.89     3474.42    102.69 o
  -1   6  14     2577.12     2705.84     83.49 o
  -6   7  14        4.94       30.89     29.53 o
  -5   7  14       89.89       94.37     21.65 o
  -4   7  14      115.10       93.57     23.23 o
  -3   7  14      362.71      448.77     43.65 o
  -2   7  14       64.90      102.57     28.36 o
  -5   8  14     1999.78     1936.05     72.78 o
  -4   8  14      110.52       95.29     39.34 o
  -3   8  14      305.34      325.96     43.21 o
  -7   1  15       76.10       26.80     30.35 o
  -6   1  15       59.96       67.25     33.54 o
  -5   1  15       53.50       68.16     44.34 o
  -4   1  15        6.73       22.43     30.17 o
  -3   1  15        1.33      -19.06     26.09 o
  -2   1  15      202.89      209.32     30.37 o
  -1   1  15      797.58      865.90    120.50 o
  -7   2  15       79.88       53.20     35.87 o
  -6   2  15       16.63       28.28     42.92 o
  -5   2  15      860.42      818.47     51.99 o
  -4   2  15      992.42      885.80     52.45 o
  -3   2  15     1284.37     1184.48     46.86 o
  -2   2  15      688.12      787.31     65.74 o
  -1   2  15     1122.02     1053.33     77.34 o
  -7   3  15      967.75      892.25     48.15 o
  -6   3  15      618.95      587.78     38.95 o
  -5   3  15      952.39      974.40     47.57 o
  -4   3  15     1327.74     1244.76     54.07 o
  -3   3  15      931.32      909.00     63.95 o
  -2   3  15      920.37      763.95    126.36 o
  -6   4  15      400.30      375.19     47.83 o
  -5   4  15       20.36       -1.17     24.39 o
  -4   4  15       14.16       11.84     19.64 o
  -3   4  15       98.46       77.09     27.34 o
  -2   4  15      400.55      389.02     35.06 o
  -6   5  15     3776.62     3715.76    105.92 o
  -5   5  15     3286.54     3369.14    109.88 o
  -4   5  15     2842.44     2757.73     93.38 o
  -3   5  15     1941.52     2051.79     79.19 o
 
